# Supplementary material for: ResMap: A community resource for systematic mapping of therapy-persistent residual cancer cell dependencies across contexts
Source: Sci Adv. 2026 Jun 12;12(24):eaed7476. doi: 10.1126/sciadv.aed7476 (PMC13262613; doi:10.1126/sciadv.aed7476)
Supplement: Supplementary file 2 — Tables S1 to S12 [file sciadv.aed7476_tables_s1_to_s12.zip]

Archive with 1 entries (1 files):
- aed7476_tables_s1_to_s12.xlsx
