# Supplementary material for: ResMap: A community resource for systematic mapping of therapy-persistent residual cancer cell dependencies across contexts
Source: Sci Adv. 2026 Jun 12;12(24):eaed7476. doi: 10.1126/sciadv.aed7476 (PMC13262613; doi:10.1126/sciadv.aed7476)
Supplement: Supplementary file 2 — Tables S1 to S12 [file sciadv.aed7476_tables_s1_to_s12.zip › aed7476_tables_s1_to_s12.xlsx]

## Sheet: Table S1
Supplementary Table S1. ResMap compendium of persister targets.
Functional category	Target	Persister-related biology	Cancer type	Treatment context	Reference
Wnt/Hippo/Notch	ACHR	EGFR-TKI heightens the expression of the rate-limiting enzyme choline acetyltransferase (ChAT) in neurotransmitter acetylcholine (ACh) biosynthesis via YAP mediation. ACh accumulates in persister cells and modulates persister cell formation through AChR-mediated WNT signaling activation.	lung	EGFRi	PMID: 36048538
RTK/MAPK/PI3K signaling	ALK	Bypass signaling	lung	EGFRi	PMID: 36575215
DNA damage/cell cycle checkpoint	ATM	Targeted therapies induce DNA double-stranded breaks reliant on repair by ataxia-telangiectasia mutated (ATM). ATM kinase is activated through mitochondrially stimulated caspase signaling, CAD activation, and DSB.	lung	EGFRi, ALKi, KRASi, BRAFi	PMID: 36575215, 35353542
DNA damage/cell cycle checkpoint	ATR	mTOR inhibition potentiates G2/M cell cycle arrest and promotes persister survival. Inhibition of multiple key G2/M cell cycle checkpoint regulators, including CHK1, ATR, and WEE1, eliminated the persisters.	pancreas	chemo	PMID: 36396656
RTK/MAPK/PI3K signaling	AURKA/B	Nongenetic resistance through the activation of AURKA by its coactivator TPX2 emerges in response to chronic EGFR inhibition where it mitigates drug-induced apoptosis. Aurora kinase inhibitors suppress this adaptive survival program, increasing the magnitude and duration of EGFR inhibitor response in preclinical models.	lung	EGFRi	PMID: 30478424, 36575215
apoptosis/autophagy	autophagy	Human cancer cells elicit a tolerant response when exposed to commonly used chemotherapy regimens, propelled by the pervasive activation of autophagy, leading to the comprehensive activation of DNA damage repair pathways.	colon	chemo	PMID: 39900637
RTK/MAPK/PI3K signaling	AXL	Bypass signaling	lung	EGFRi	PMID: 36575215
Wnt/Hippo/Notch	b-CATENIN	WNT/b-catenin and YAP/TEAD pathway activation is engaged early during treatment to facilitate the development of residual disease and persisters. Inhibition of these pathways leads to enhanced apoptosis.	lung	EGFRi, ALKi	PMID: 32822576
apoptosis/autophagy	BCL-2/BCL-XL	Reactivation of attenuated apoptotic pathways leads to elimination of persisters.	lung	EGFRi	PMID: 26828195
apoptosis/autophagy	BCL6	Upregulation of BCL6 protects an acute lymphoblastic leukaemia against cell death resulting from a block in ABL signalling. Inhibition of BCL6 sensitized the cells to ABL inhibitors.	leukemia	BCLi	PMID: 21593872
epigenetic regulation	BRD4	Epigeneteic adaptation	lung, breast	EGFRi, MEKi, PI3Ki, mTORi	PMID: 36575215, 30232459
transcription/translation	CDK4/6	CDK4/6 inhibition prevents adaptive re-entry into the cell cycle.	lung	EGFRi	PMID: 36575215
transcription/translation	CDK7/12/13	Targeted therapy induces a state of transcriptional dependency in a subpopulation of cells poised to become persisterss, and CDK7/12 inhibitor can block dynamic transcriptional responses and promote remodeling of enhancers	lung, bladder, stomach	EGFRi, ALKi, FGFRi	PMID: 29054992
transcription/translation	CDK9	Persister cells exhibit transcriptional adptation resembling that of embryonic diapause, a dormant stage of suspended development triggered by stress and associated with suppressed Myc activity and overall biosynthesis. CDK9 inhibition is associated with rebound activation of Myc.	breast	chemo, CDK4/6i	PMID: 33417832
DNA damage/cell cycle checkpoint	CHK1	mTOR inhibition potentiates G2/M cell cycle arrest and promotes persister survival. Inhibition of multiple key G2/M cell cycle checkpoint regulators, including CHK1, ATR, and WEE1, eliminated the persisters.	pancreas	chemo	PMID: 36396656
metabolism/redox	CPT1	Persister cells switch their metabolism from glycolysis to oxidative respiration supported by peroxisomal fatty acid β-oxidation (FAO) that is transcriptionally regulated by peroxisome proliferator-activated receptor alpha (PPARα). Transport of fatty acids across the mitochondrial membrane requires a carnitine exchange system consisting of two carnitine palmitoyl-transferases (CPT1 and CPT2).	melanoma	BRAFi, MEKi	PMID: 33238129
RTK/MAPK/PI3K signaling	EGFR	Bypass signaling	colon	KRASi	PMID: 36418474
transcription/translation	EIF4A	Selective mRNA translation remodelling in melanoma persister cells is mediated by eIF4A RNA helicase, a component of the eIF4F translation initiation complex. Translation remodelling in persister cells coincides with an increased N6-methyladenosine modiﬁcation in the 5′-untranslated region of some highly translated mRNAs, and RNA m6A modification is deposited by a methylation machinery comprising…	melanoma, lung	BRAFi, MEKi, EGFRi	PMID: 31844050
epigenetic regulation	EZH1/2	Persister survival depends on the activities of the histone methyltransferases G9a/EHMT2 and EZH2, the latter being the catalytic component of the polycomb repressive complex 2 (PRC2).	lung, breast	EGFRi, HER2i	PMID: 32159963
RTK/MAPK/PI3K signaling	FAK	Focal adhesion kinase signaling is selectively activated in NCSCs, a cell population with increased stem cell properties. Elevated integrin b1/FAK/Src signaling can originate from cell-autonomous manner and/or CAF activation-promoted matrix production and remodelling.	melanoma, lung	BRAFi, MEKi, EGFRi	PMID: 34143978, 38702301
metabolism/redox	FAO	Persister cells switch their metabolism from glycolysis to oxidative respiration supported by peroxisomal fatty acid β-oxidation (FAO) that is transcriptionally regulated by peroxisome proliferator-activated receptor alpha (PPARα). Transport of fatty acids across the mitochondrial membrane requires a carnitine exchange system consisting of two carnitine palmitoyl-transferases (CPT1 and CPT2).	melanoma	BRAFi, MEKi	PMID: 33238129
RTK/MAPK/PI3K signaling	FGFR	Bypass signaling	lung	EGFRi	PMID: 36575215
epigenetic regulation	G9A	Persister cells exhibit a repressed chromatin state characterized by increased methylation of H3K9 and H3K27, and disruption of the repressive chromatin results in persisters ablation.	lung	EGFRi	PMID: 28781121
metabolism/redox	GPX4	Downregulation of NRF2 targets and other antioxidant genes, and decreased glutathione and NADPH act to impair persister cell lipid peroxidation defence and contribute to a dependence on GPX4.	lung	EGFRi	PMID: 29088702, 36575215
Wnt/Hippo/Notch	GSK3B	Adaptive senescence phenotype is a stemness-directed metabolic stress response of EGFR-TKI persisters derived from paclitaxel-resistant cancer cells. The stemness is regulated by Wnt activation via b-catenin degradation-promoting glycogen synthase kinase GSK3b.	lung	EGFRi	PMID: 32083171
epigenetic regulation	HDAC	Distinct chromatin state within the drug-tolerant subpopulation renders persister cells hypersensitive to a HDACi-induced DNA-damage response, resulting in cell death.	melanoma, lung	BRAFi, MEKi, EGFRi	PMID: 36575215, 20371346, 28781121
apoptosis/autophagy	IAP	Reactivation of attenuated apoptotic pathways leads to elimination of persisters.	melanoma	cytotoxic T lymphocyte	PMID: 40166148
RTK/MAPK/PI3K signaling	IGF1R	Bypass signaling	lung	EGFRi	PMID: 20371346, 36575215
RTK/MAPK/PI3K signaling	IKK	Bypass signaling	lung	EGFRi	PMID: 25843712
RTK/MAPK/PI3K signaling	IRS1	Bypass signaling	lung	EGFRi	PMID: 35121883
RTK/MAPK/PI3K signaling	JAK	Bypass signaling	lung	MEKi	PMID: 25065853
epigenetic regulation	KDM5	The KDM5 family of histone demethylases catalyzes the demethylation of histone H3 on lysine 4 (H3K4) and is required for the survival of persisters.	lung	EGFRi	PMID: 27214401
epigenetic regulation	KDM6	Persister cells upregulate, and are dependent on, the histone demethylases KDM6A/B (H3K27 demethylase).	brain	multi-target TKI	PMID: 27989769
apoptosis/autophagy	MCL-1	Reactivation of attenuated apoptotic pathways leads to elimination of persisters.	lung, melanoma, breast, stomach	EGFRi, BRAFi, KITi, METi, ALKi, HER2i	PMID: 31727958
RTK/MAPK/PI3K signaling	MEK	Bypass signaling	lung	EGFRi	PMID: 36575215
RTK/MAPK/PI3K signaling	MET	Bypass signaling	melanoma, colon, brain	BRAFi, MEKi	PMID: 24165158
transcription/translation	METTL3	Selective mRNA translation remodelling in melanoma persister cells is mediated by eIF4A RNA helicase, a component of the eIF4F translation initiation complex. Translation remodelling in persister cells coincides with an increased N6-methyladenosine modiﬁcation in the 5′-untranslated region of some highly translated mRNAs, and RNA m6A modification is deposited by a methylation machinery comprising…	melanoma	BRAFi, MEKi	PMID: 31844050
lineage/differentiation	MITF	MITF is a driver of an early non-mutational and reversible drug-tolerance state, which is induced by PAX3-mediated upregulation of MITF. A drug-repositioning screen identified the HIV1-protease inhibitor nelfinavir as potent suppressor of PAX3 and MITF through a SMAD2/SMAD4/SKI Complex.	melanoma	BRAFi, MEKi	PMID: 26977879
RTK/MAPK/PI3K signaling	MTOR	Bypass signaling	pancreas, stomach	chemo	PMID: 36396656, 31960523
metabolism/redox	OXPHOS	MRD tumors maintain the clonal architecture and genomic complexity of pretreatment tumors, and exhibit a decrease in glycolysis and an increase in mitochondrial oxidative phosphorylation.	breast, melanoma	chemo, BRAFi	PMID: 30996079, PMC3810180
RTK/MAPK/PI3K signaling	PI3K	Bypass signaling	lung	EGFRi	PMID: 36575215
PRMT	PRMT1	IFNγ can induce a pro-persistence signal that can be specifically eliminated by inhibition of type I PRMT.	lung	EGFRi	PMID: 35089788
PRMT	PRMT5	PRMT5 orchestrates EGFR and AKT networks to activate NFκB and promote EMT in lung cancer.	lung, neuroblastoma	EGFRi	PMID: 36575215, 38260418
RTK/MAPK/PI3K signaling	RAF	Bypass signaling	lung	EGFRi	PMID: 26036643
DNA damage/cell cycle checkpoint	REV1	DNA lesions generated by therapies cannot be utilized by high-fidelity replicative DNA polymerases as the template, thus blocking the progression of the replication fork, generating cytotoxicity, and ultimately causing cell death. To promote survival, cells employ specialized DNA polymerases to bypass the lesion site at the cost of replication fidelity in a process known as translesion synthesis …	lung, melanoma, prostate, fibrosarcoma	chemo	PMID: 31178121
RTK/MAPK/PI3K signaling	ROCK	Cytoskeletal remodeling and Rho GTPase signaling are top processes changing early on treatment. Rho GTPase regulates invasion via ROCK-myosin II activity and amoeboid behavior. Myosin II activity increases during melanoma adaptation to MAPK pathway inhibition. ROCK-myosin II signaling supports survival of resistant melanoma cells and promotes immunosuppression.	melanoma	BRAFi, MEKi	PMID: 31935375
lineage/differentiation	RXR	Neural crest stem cell (NCSC) emerges in MRD through cell state transition, and NCSC state is driven by a GRN largely governly by RXR signaling.	melanoma	BRAFi, MEKi	PMID: 30017245
RTK/MAPK/PI3K signaling	SHP2	Bypass signaling	lung	EGFRi, KRASi	PMID: 36575215
RTK/MAPK/PI3K signaling	SOS	Bypass signaling	lung	KRASi	PMID: 39103541
RTK/MAPK/PI3K signaling	SRC	Bypass signaling	lung	EGFRi	PMID: 36575215
Wnt/Hippo/Notch	TANKYRASE	WNT/b-catenin and YAP/TEAD pathway activation is engaged early during treatment to facilitate the development of residual disease and persisters. Inhibition of these pathways leads to enhanced apoptosis. TNKS inhibitors stabilize AMOT, a negative regulator of YAP, and suppress YAP co-factor activity with TEAD.	lung	EGFRi, MEKi, ALKi	PMID: 36575215, 31935369, 32822576
Wnt/Hippo/Notch	TEAD	Hippo pathway turns off in osimertinib persisters leading to YAP dephosphorylation, translocation to the nucleus, and increased YAP and TEAD activity. Blockade of ERK1/2 reactivation following EGFR TKI treatment by combined EGFR/MEK inhibition uncovers cells that survive by entering a senescence-like dormant state characterized by high YAP/TEAD activity. YAP/TEAD engage the epithelialto-mesenchym…	lung	EGFRi, MEKi	PMID: 31935369, 36575215
metabolism/redox	TRPA1	NRF2 directly upregulates the expression of transient receptor potential cation channel subfamily A (TRPA1), leading to tolerance to oxidative stress generated by chemotherapeutic agents in breast and lung cancer cells.	lung, breast	chemo	PMID: 29805077
apoptosis/autophagy	ULK1/2	Autophagy induction in persisters based on protein markers (phospho-CREB, phospho-ATG14, and LC3), detection of LC3 puncta, and GSEA of transcriptomes. Similar to diapause, persisters are dependent on autophagy for survival. Diapause-like persisters downregulates mTOR pathway, which results in upregulation of key autophagy genes, including ULK1/ATG1.	pancreas, colon	chemo	PMID: 36396656, 33417860
apoptosis/autophagy	VPS34	Persister cells display a senescence phenotype. Inhibition of mTOR does not induce cellular senescence per se, but rather promotes the survival of senescent cells through regulation of autophagy and G2/M cell cycle arrest. Persister cells following MAPK inhibition undergo a metabolic switch from glycolysis to OXPHOS. PINK1, a serine/threonine kinase that initiates mitophagy, is transcriptionally …	lung, pancreas	MEKi, chemo	PMID: 36480196, 36396656
DNA damage/cell cycle checkpoint	WEE1	mTOR inhibition potentiates G2/M cell cycle arrest and promotes persister survival. Inhibition of multiple key G2/M cell cycle checkpoint regulators, including CHK1, ATR, and WEE1, eliminated the persisters.	pancreas	chemo	PMID: 36396656
Wnt/Hippo/Notch	g-SECRETASE	NOTCH1 and Notch target genes are upregulated in osimertinib persisters cells, and that the addition of a γ-secretase inhibitor (GSI), a Notch inhibitor, impairs drug-tolerant persistence in vitro and in vivo.	lung	EGFRi	PMID: 36411521

## Sheet: Table S2
Supplementary Table S2. Composition of compound library for ResMap screen.
Target	Compound	Alias	dose_low_uM	dose_medium_uM	dose_high_uM	Vendor	Catalog#
BCL-2/BCL-XL	A-1155463	-	0.0833333	0.333333	1	Selleck	S7800
BCL-2/BCL-XL	ABT-199	Venetoclax	0.0833333	0.333333	1	Selleck	S8048
BCL-2/BCL-XL	ABT-263	Navitoclax	0.0833333	0.333333	1	Selleck	S1001
BCL-2/BCL-XL	AZD4320	-	0.0833333	0.333333	1	MCE	HY-112416
IAP	AZD5582	-	0.166667	0.666667	2	Selleck	S7362
MCL-1	AZD5991	-	0.0833333	0.333333	1	Selleck	S8643
BCL6	BI-3812	-	0.166667	0.666667	2	Selleck	S8735
autophagy	Chloroquine	-	4.16667	16.6667	50	Selleck	S6999
ULK1/2	MRT68921	-	0.166667	0.666667	2	Selleck	S7949
ULK1/2	SBI-0206965	-	0.416667	1.66667	5	Selleck	S7885
VPS34	3-MA	3-Methyladenine, NSC 66389	4.16667	16.6667	50	Selleck	S2767
VPS34	SAR405	-	0.166667	0.666667	2	Selleck	S7682
CDK4/6	LY2835219	Abemaciclib	0.0833333	0.333333	1	Selleck	S5716
CDK4/6	Palbociclib	Ibrance, PD0332991	0.166667	0.666667	2	LC Lab	P-7744
CDK7/12/13	THZ1	-	0.0833333	0.333333	1	Selleck	S7549
CDK9	NVP2	-	0.0833333	0.333333	1	Selleck	S8981
BRD4	AZD5153	-	0.166667	0.666667	2	Selleck	S8344
BRD4	JQ1	-	0.416667	1.66667	5	Selleck	S7110
EZH1/2	CPI-360	-	0.416667	1.66667	5	Selleck	S7656
EZH1/2	DS-3201	Valemetostat	0.166667	0.666667	2	Selleck	S8926
EZH1/2	EPZ-6438	Tazemetostat	0.166667	0.666667	2	Selleck	S7128
G9A	UNC-0638	-	0.166667	0.666667	2	Selleck	S8071
HDAC	JNJ-26481585	Quisinostat	0.00833333	0.0333333	0.1	Selleck	S1096
HDAC	MS-275	Entinostat	0.166667	0.666667	2	Selleck	S1053
HDAC	SAHA	Vorinostat	0.166667	0.666667	2	Selleck	S1047
HDAC	TSA	trichostatin A	0.0833333	0.333333	1	Selleck	S1045
KDM5	CPI-455	-	0.833333	3.33333	10	Selleck	S6389
KDM5	GSK467	-	0.166667	0.666667	2	Selleck	S0269
KDM6	GSKJ4	-	0.833333	3.33333	10	Selleck	S7070
CPT1	Etomoxir	-	16.6667	66.6667	200	Selleck	S8244
FAO	Thioridazine	Aldazine, Mellaril	0.833333	3.33333	10	Selleck	S5563
GPX4	ML210	-	0.166667	0.666667	2	Selleck	S0788
GPX4	RSL3	-	0.0833333	0.333333	1	Selleck	S8155
ATM	AZD0156	-	0.0833333	0.333333	1	Selleck	S8375
ATR	AZD6738	Ceralasertib	0.166667	0.666667	2	Selleck	S7693
ATR	M6620	Berzosertib, VE-822, VX970	0.166667	0.666667	2	Selleck	S7102
CHK1	CHIR124	-	0.0833333	0.333333	1	Selleck	S2683
CHK1	LY2606368	Prexasertib	0.0833333	0.333333	1	Selleck	S6385
REV1	JH-RE-06	-	0.416667	1.66667	5	Selleck	S8850
WEE1	AZD1775	Adavosertib	0.0833333	0.333333	1	Selleck	S1525
IRS1	NT157	-	0.416667	1.66667	5	Selleck	S8228
MEK	AZD6244	Selumetinib	0.166667	0.666667	2	Selleck	S1008
MEK	GSK1120212	Trametinib	0.00833333	0.0333333	0.1	Selleck	S2673
PI3K	AZD8186	-	0.166667	0.666667	2	Selleck	S7694
PI3K	AZD8835	-	0.166667	0.666667	2	Selleck	S7966
RAF	RO5126766	VS-6766	0.166667	0.666667	2	Selleck	S7170
SHP2	RMC-4550	-	0.166667	0.666667	2	Selleck	S8718
SHP2	SHP099	-	0.416667	1.66667	5	Selleck	S8278
SOS	BI-3406	-	0.166667	0.666667	2	Selleck	S8916
MTOR	Everolimus	RAD001	0.166667	0.666667	2	Selleck	S1120
MTOR	MHY1485	-	1.66667	6.66667	20	Selleck	S7811
MTOR	Temsirolimus	CCI-779	0.416667	1.66667	5	Selleck	S1044
MITF	Nelfinavir	AG1343	0.416667	1.66667	5	Selleck	S4282
g-SECRETASE	GSI-XX	-	0.833333	3.33333	10	Sigma	565789
g-SECRETASE	Nirogacestat	PF-03084014	0.166667	0.666667	2	Selleck	S8018
AURKA/B	AZD2811	Barasertib, AZD1152-HQPA	0.0833333	0.333333	1	Selleck	S1147
AURKA/B	MLN8237	Alisertib	0.0416667	0.166667	0.5	Selleck	S1133
FAK	PF-04554878	Defactinib, VS-6063	0.166667	0.666667	2	Selleck	S7654
FAK	PF-0562271	-	0.166667	0.666667	2	Selleck	S2890
FAK	VS-4718	PND-1186, SR-2156	0.166667	0.666667	2	Selleck	S7653
JAK	Ruxolitinib	INCB018424	0.166667	0.666667	2	Selleck	S1378
IKK	MLN120B	ML120B	0.166667	0.666667	2	Selleck	S7736
ROCK	AR-13324	Netarsudil	0.166667	0.666667	2	Selleck	S8226
ROCK	GSK269962	-	0.166667	0.666667	2	Selleck	S7687
ROCK	KD025	Belumosudil	0.166667	0.666667	2	Selleck	S7936
SRC	BMS-354825	Dasatinib	0.0833333	0.333333	1	Selleck	S1021
OXPHOS	IACS-010759	IACS-10759	0.0833333	0.333333	1	Selleck	S8731
OXPHOS	Oligomycin	MCH 32	0.0833333	0.333333	1	Selleck	S1478
PRMT1	GSK3368715	-	0.166667	0.666667	2	Selleck	S8858
PRMT1	MS023	-	0.166667	0.666667	2	Selleck	S8112
PRMT5	GSK591	GSK3203591	0.166667	0.666667	2	Selleck	S8111
ALK	CH5424802	Alectinib	0.166667	0.666667	2	Selleck	S2762
ALK	PF-02341066	Crizotinib	0.166667	0.666667	2	Selleck	S1068
AXL	R428	Bemcentinib	0.0833333	0.333333	1	Selleck	S2841
EGFR	BIBW2992	Afatinib	0.0833333	0.333333	1	Selleck	S1011
EGFR	Osimertinib	-	0.0833333	0.333333	1	MCE	HY-15772
FGFR	AZD4547	-	0.166667	0.666667	2	Selleck	S2801
FGFR	BGJ398	Infigratinib	0.0833333	0.333333	1	Selleck	S2183
IGF1R	AEW541	-	0.166667	0.666667	2	Selleck	S1034
IGF1R	BMS-754807	-	0.0833333	0.333333	1	Selleck	S1124
IGF1R	OSI-906	Linsitinib	0.166667	0.666667	2	Selleck	S1091
MET	AZD6094	Savolitinib	0.166667	0.666667	2	Selleck	S7674
MET	EMD1214063	Tepotinib	0.166667	0.666667	2	Selleck	S7067
RXR	UVI3003	-	0.416667	1.66667	5	Selleck	S2833
EIF4A	eFT226	Zotatifin	0.00333333	0.0133333	0.04	MCE	HY-112163
METTL3	STM2457	-	0.166667	0.666667	2	Selleck	S9870
TRPA1	AM-0902	-	0.166667	0.666667	2	MCE	HY-108329
ACHR	UK-88525	Darifenacin	1.66667	6.66667	20	Selleck	S3144
b-CATENIN	PRI-724	-	0.166667	0.666667	2	Selleck	S8968
GSK3B	CHIR99021	Laduviglusib	0.125	0.5	1.5	Selleck	S1263
TANKYRASE	AZ6102	-	0.166667	0.666667	2	Selleck	S7767
TANKYRASE	XAV-939	-	0.166667	0.666667	2	Selleck	S1180
TEAD	K-975	-	0.0833333	0.333333	1	Selleck	E1329
TEAD	MYF-01-37	-	0.833333	3.33333	10	Selleck	S8950

## Sheet: Table S3
Supplementary Table S3. Compound activities from ResMap screen.
Compound	dose_uM	Cell line	Model	O2	P-value	Relative persistence_median
3-MA	4.17	LU65	KRAS G12C	0.21	0.759803	0.985385
3-MA	16.67	LU65	KRAS G12C	0.21	0.0921619	1.01439
3-MA	50	LU65	KRAS G12C	0.21	0.140829	0.969706
A-1155463	0.08	LU65	KRAS G12C	0.21	7.47542e-09	0.34743
A-1155463	0.33	LU65	KRAS G12C	0.21	0.000445523	0.306212
A-1155463	1	LU65	KRAS G12C	0.21	3.16368e-44	0.238384
ABT-199	0.08	LU65	KRAS G12C	0.21	0.271065	1.00147
ABT-199	0.33	LU65	KRAS G12C	0.21	0.312248	0.990407
ABT-199	1	LU65	KRAS G12C	0.21	0.473964	1.00727
ABT-263	0.08	LU65	KRAS G12C	0.21	0.00795294	0.933563
ABT-263	0.33	LU65	KRAS G12C	0.21	0.000333049	0.633159
ABT-263	1	LU65	KRAS G12C	0.21	2.58547e-06	0.412573
AEW541	0.17	LU65	KRAS G12C	0.21	4.72497e-08	0.673137
AEW541	0.67	LU65	KRAS G12C	0.21	7.68514e-07	0.217104
AEW541	2	LU65	KRAS G12C	0.21	5.00118e-19	0.0429452
AM-0902	0.17	LU65	KRAS G12C	0.21	0.827967	1.00863
AM-0902	0.67	LU65	KRAS G12C	0.21	0.118866	0.969018
AM-0902	2	LU65	KRAS G12C	0.21	0.264886	0.933583
AR-13324	0.17	LU65	KRAS G12C	0.21	0.00147142	0.88441
AR-13324	0.67	LU65	KRAS G12C	0.21	0.000485819	0.820541
AR-13324	2	LU65	KRAS G12C	0.21	0.00487046	0.781013
AZ6102	0.17	LU65	KRAS G12C	0.21	0.000700235	0.857743
AZ6102	0.67	LU65	KRAS G12C	0.21	0.0639168	0.809811
AZ6102	2	LU65	KRAS G12C	0.21	0.0336122	0.738587
AZD0156	0.08	LU65	KRAS G12C	0.21	0.75796	1.00726
AZD0156	0.33	LU65	KRAS G12C	0.21	0.152853	0.933008
AZD0156	1	LU65	KRAS G12C	0.21	0.0134283	0.774868
AZD1775	0.08	LU65	KRAS G12C	0.21	0.949349	0.979871
AZD1775	0.33	LU65	KRAS G12C	0.21	3.33201e-05	0.829227
AZD1775	1	LU65	KRAS G12C	0.21	7.87809e-05	0.438078
AZD2811	0.08	LU65	KRAS G12C	0.21	0.000580286	0.606107
AZD2811	0.33	LU65	KRAS G12C	0.21	0.000907825	0.560478
AZD2811	1	LU65	KRAS G12C	0.21	6.62572e-05	0.545711
AZD4320	0.08	LU65	KRAS G12C	0.21	0.0317888	0.847557
AZD4320	0.33	LU65	KRAS G12C	0.21	7.31522e-05	0.509163
AZD4320	1	LU65	KRAS G12C	0.21	0.000172935	0.263345
AZD4547	0.17	LU65	KRAS G12C	0.21	0.346287	1.00171
AZD4547	0.67	LU65	KRAS G12C	0.21	0.224252	1.04783
AZD4547	2	LU65	KRAS G12C	0.21	0.99812	0.989571
AZD5153	0.17	LU65	KRAS G12C	0.21	0.00116559	0.563751
AZD5153	0.67	LU65	KRAS G12C	0.21	0.00022672	0.385721
AZD5153	2	LU65	KRAS G12C	0.21	4.49904e-29	0.283409
AZD5582	0.17	LU65	KRAS G12C	0.21	6.25874e-06	0.215012
AZD5582	0.67	LU65	KRAS G12C	0.21	0.00110628	0.265449
AZD5582	2	LU65	KRAS G12C	0.21	0.00102566	0.392066
AZD5991	0.08	LU65	KRAS G12C	0.21	0.0739969	0.94789
AZD5991	0.33	LU65	KRAS G12C	0.21	1.31138e-08	0.765167
AZD5991	1	LU65	KRAS G12C	0.21	0.000687768	0.538091
AZD6094	0.17	LU65	KRAS G12C	0.21	0.438331	1.02389
AZD6094	0.67	LU65	KRAS G12C	0.21	0.986286	0.99758
AZD6094	2	LU65	KRAS G12C	0.21	0.553459	1.00432
AZD6244	0.17	LU65	KRAS G12C	0.21	0.000533482	0.584787
AZD6244	0.67	LU65	KRAS G12C	0.21	0.00038813	0.446564
AZD6244	2	LU65	KRAS G12C	0.21	0.000100658	0.323602
AZD6738	0.17	LU65	KRAS G12C	0.21	0.424849	0.876862
AZD6738	0.67	LU65	KRAS G12C	0.21	0.126288	0.883855
AZD6738	2	LU65	KRAS G12C	0.21	0.0371671	0.796127
AZD8186	0.17	LU65	KRAS G12C	0.21	0.007714	0.866117
AZD8186	0.67	LU65	KRAS G12C	0.21	0.000436295	0.722725
AZD8186	2	LU65	KRAS G12C	0.21	1.04609e-06	0.461619
AZD8835	0.17	LU65	KRAS G12C	0.21	0.106333	0.933187
AZD8835	0.67	LU65	KRAS G12C	0.21	0.00584271	0.683613
AZD8835	2	LU65	KRAS G12C	0.21	2.01856e-05	0.382064
BGJ398	0.08	LU65	KRAS G12C	0.21	0.726933	1.00462
BGJ398	0.33	LU65	KRAS G12C	0.21	0.144753	1.01424
BGJ398	1	LU65	KRAS G12C	0.21	0.164491	0.968611
BI-3406	0.17	LU65	KRAS G12C	0.21	0.0154635	0.77019
BI-3406	0.67	LU65	KRAS G12C	0.21	0.0291051	0.804395
BI-3406	2	LU65	KRAS G12C	0.21	8.80139e-05	0.728224
BI-3812	0.17	LU65	KRAS G12C	0.21	0.0468725	1.02919
BI-3812	0.67	LU65	KRAS G12C	0.21	0.350258	0.995866
BI-3812	2	LU65	KRAS G12C	0.21	0.101239	0.974905
BIBW2992	0.08	LU65	KRAS G12C	0.21	8.74009e-47	0.546774
BIBW2992	0.33	LU65	KRAS G12C	0.21	0.000148269	0.479962
BIBW2992	1	LU65	KRAS G12C	0.21	1.49224e-23	0.194632
BMS-354825	0.08	LU65	KRAS G12C	0.21	6.13536e-16	0.271274
BMS-354825	0.33	LU65	KRAS G12C	0.21	1.79019e-15	0.0341112
BMS-354825	1	LU65	KRAS G12C	0.21	7.30202e-57	0.013511
BMS-754807	0.08	LU65	KRAS G12C	0.21	9.85376e-05	0.332031
BMS-754807	0.33	LU65	KRAS G12C	0.21	4.02688e-05	0.153801
BMS-754807	1	LU65	KRAS G12C	0.21	1.00149e-24	0.0201919
CH5424802	0.17	LU65	KRAS G12C	0.21	0.467111	0.996651
CH5424802	0.67	LU65	KRAS G12C	0.21	0.0693272	0.891506
CH5424802	2	LU65	KRAS G12C	0.21	0.000321541	0.753282
CHIR124	0.08	LU65	KRAS G12C	0.21	0.0270107	1.06908
CHIR124	0.33	LU65	KRAS G12C	0.21	2.97825e-05	1.06265
CHIR124	1	LU65	KRAS G12C	0.21	0.0283235	1.09838
CHIR99021	0.13	LU65	KRAS G12C	0.21	0.848992	0.979294
CHIR99021	0.5	LU65	KRAS G12C	0.21	0.0080546	0.781466
CHIR99021	1.5	LU65	KRAS G12C	0.21	3.6487e-06	0.115757
Chloroquine	4.17	LU65	KRAS G12C	0.21	0.891565	1.05547
Chloroquine	16.67	LU65	KRAS G12C	0.21	0.876317	0.959824
Chloroquine	50	LU65	KRAS G12C	0.21	0.00609741	0.448897
CPI-360	0.42	LU65	KRAS G12C	0.21	0.432309	1.00603
CPI-360	1.67	LU65	KRAS G12C	0.21	0.0251778	1.04768
CPI-360	5	LU65	KRAS G12C	0.21	9.34076e-05	1.08287
CPI-455	0.83	LU65	KRAS G12C	0.21	0.336157	1.00999
CPI-455	3.33	LU65	KRAS G12C	0.21	0.224524	1.00516
CPI-455	10	LU65	KRAS G12C	0.21	0.0998686	0.95309
DS-3201	0.17	LU65	KRAS G12C	0.21	0.33263	1.03558
DS-3201	0.67	LU65	KRAS G12C	0.21	0.340504	0.93149
DS-3201	2	LU65	KRAS G12C	0.21	0.0796081	0.923207
eFT226	0.003	LU65	KRAS G12C	0.21	0.13301	0.938664
eFT226	0.01	LU65	KRAS G12C	0.21	0.144367	1.07092
eFT226	0.04	LU65	KRAS G12C	0.21	0.0036472	0.610567
EMD1214063	0.17	LU65	KRAS G12C	0.21	0.381616	1.01924
EMD1214063	0.67	LU65	KRAS G12C	0.21	0.200684	1.03403
EMD1214063	2	LU65	KRAS G12C	0.21	0.278329	0.990272
EPZ-6438	0.17	LU65	KRAS G12C	0.21	0.365326	1.02257
EPZ-6438	0.67	LU65	KRAS G12C	0.21	0.118035	1.05821
EPZ-6438	2	LU65	KRAS G12C	0.21	0.260326	1.05906
Etomoxir	16.67	LU65	KRAS G12C	0.21	0.0582869	0.895565
Etomoxir	66.67	LU65	KRAS G12C	0.21	2.67221e-05	0.766178
Etomoxir	200	LU65	KRAS G12C	0.21	4.91639e-05	0.553663
Everolimus	0.17	LU65	KRAS G12C	0.21	0.00383296	0.842615
Everolimus	0.67	LU65	KRAS G12C	0.21	0.00816023	0.84903
Everolimus	2	LU65	KRAS G12C	0.21	0.00918216	0.808392
GSI-XX	0.83	LU65	KRAS G12C	0.21	0.0145284	0.790824
GSI-XX	3.33	LU65	KRAS G12C	0.21	0.00401126	0.774143
GSI-XX	10	LU65	KRAS G12C	0.21	2.75705e-11	0.742902
GSK1120212	0.01	LU65	KRAS G12C	0.21	0.000224648	0.783486
GSK1120212	0.03	LU65	KRAS G12C	0.21	0.000684432	0.592366
GSK1120212	0.1	LU65	KRAS G12C	0.21	2.76121e-07	0.461026
GSK269962	0.17	LU65	KRAS G12C	0.21	0.760018	0.985798
GSK269962	0.67	LU65	KRAS G12C	0.21	0.0150684	0.937426
GSK269962	2	LU65	KRAS G12C	0.21	0.00792263	0.855968
GSK3368715	0.17	LU65	KRAS G12C	0.21	0.0251966	0.915826
GSK3368715	0.67	LU65	KRAS G12C	0.21	0.0287777	0.866803
GSK3368715	2	LU65	KRAS G12C	0.21	0.000783114	0.784102
GSK467	0.17	LU65	KRAS G12C	0.21	0.663438	1.00682
GSK467	0.67	LU65	KRAS G12C	0.21	0.553278	1.00942
GSK467	2	LU65	KRAS G12C	0.21	0.933148	0.978931
GSK591	0.17	LU65	KRAS G12C	0.21	0.192338	1.03669
GSK591	0.67	LU65	KRAS G12C	0.21	0.0847172	1.06412
GSK591	2	LU65	KRAS G12C	0.21	0.000692878	1.06166
GSKJ4	0.83	LU65	KRAS G12C	0.21	0.0115193	1.04376
GSKJ4	3.33	LU65	KRAS G12C	0.21	9.25011e-05	1.06377
GSKJ4	10	LU65	KRAS G12C	0.21	0.0746104	0.916268
IACS-010759	0.08	LU65	KRAS G12C	0.21	0.0292026	0.851924
IACS-010759	0.33	LU65	KRAS G12C	0.21	0.163276	0.943789
IACS-010759	1	LU65	KRAS G12C	0.21	0.00799194	0.876549
JH-RE-06	0.42	LU65	KRAS G12C	0.21	0.0921361	1.0566
JH-RE-06	1.67	LU65	KRAS G12C	0.21	8.28926e-20	0.0895424
JH-RE-06	5	LU65	KRAS G12C	0.21	8.1912e-55	0.00324055
JNJ-26481585	0.01	LU65	KRAS G12C	0.21	0.0838106	0.97856
JNJ-26481585	0.03	LU65	KRAS G12C	0.21	0.740822	0.98833
JNJ-26481585	0.1	LU65	KRAS G12C	0.21	0.000252848	0.955627
JQ1	0.42	LU65	KRAS G12C	0.21	4.40853e-08	0.345922
JQ1	1.67	LU65	KRAS G12C	0.21	5.41294e-12	0.220939
JQ1	5	LU65	KRAS G12C	0.21	5.73498e-07	0.126524
K-975	0.08	LU65	KRAS G12C	0.21	0.0177927	0.791777
K-975	0.33	LU65	KRAS G12C	0.21	0.000518833	0.625725
K-975	1	LU65	KRAS G12C	0.21	0.000761719	0.547982
KD025	0.17	LU65	KRAS G12C	0.21	0.503856	0.973135
KD025	0.67	LU65	KRAS G12C	0.21	5.55037e-17	0.914585
KD025	2	LU65	KRAS G12C	0.21	3.50807e-08	0.937244
LY2606368	0.08	LU65	KRAS G12C	0.21	0.00275711	0.310665
LY2606368	0.33	LU65	KRAS G12C	0.21	4.4183e-09	0.0822763
LY2606368	1	LU65	KRAS G12C	0.21	9.46237e-48	0.0650542
LY2835219	0.08	LU65	KRAS G12C	0.21	0.235919	0.992562
LY2835219	0.33	LU65	KRAS G12C	0.21	0.0286249	0.910436
LY2835219	1	LU65	KRAS G12C	0.21	2.34809e-24	0.631472
M6620	0.17	LU65	KRAS G12C	0.21	0.615741	0.97522
M6620	0.67	LU65	KRAS G12C	0.21	0.0123211	0.709737
M6620	2	LU65	KRAS G12C	0.21	0.00124179	0.443378
MHY1485	1.67	LU65	KRAS G12C	0.21	0.00859	0.923701
MHY1485	6.67	LU65	KRAS G12C	0.21	0.00147069	0.908249
MHY1485	20	LU65	KRAS G12C	0.21	0.0600715	0.943067
ML210	0.17	LU65	KRAS G12C	0.21	0.0879905	0.941587
ML210	0.67	LU65	KRAS G12C	0.21	0.266499	0.963973
ML210	2	LU65	KRAS G12C	0.21	0.103056	0.876447
MLN120B	0.17	LU65	KRAS G12C	0.21	0.350061	0.96574
MLN120B	0.67	LU65	KRAS G12C	0.21	0.920098	1.00227
MLN120B	2	LU65	KRAS G12C	0.21	0.364706	0.933995
MLN8237	0.04	LU65	KRAS G12C	0.21	0.00639901	0.932072
MLN8237	0.17	LU65	KRAS G12C	0.21	0.0979562	0.940917
MLN8237	0.5	LU65	KRAS G12C	0.21	0.0435253	0.925262
MRT68921	0.17	LU65	KRAS G12C	0.21	0.00323091	1.25662
MRT68921	0.67	LU65	KRAS G12C	0.21	0.00679715	1.34885
MRT68921	2	LU65	KRAS G12C	0.21	0.124415	0.956104
MS023	0.17	LU65	KRAS G12C	0.21	0.78101	0.994034
MS023	0.67	LU65	KRAS G12C	0.21	0.0418224	0.937316
MS023	2	LU65	KRAS G12C	0.21	0.00996453	0.817335
MS-275	0.17	LU65	KRAS G12C	0.21	0.39947	0.968276
MS-275	0.67	LU65	KRAS G12C	0.21	0.550069	1.01095
MS-275	2	LU65	KRAS G12C	0.21	0.00714175	0.694533
MYF-01-37	0.83	LU65	KRAS G12C	0.21	0.00413501	0.861582
MYF-01-37	3.33	LU65	KRAS G12C	0.21	2.84006e-18	0.76128
MYF-01-37	10	LU65	KRAS G12C	0.21	0.000841599	0.641544
Nelfinavir	0.42	LU65	KRAS G12C	0.21	0.0750557	1.04562
Nelfinavir	1.67	LU65	KRAS G12C	0.21	0.2277	1.04099
Nelfinavir	5	LU65	KRAS G12C	0.21	0.229553	1.05162
Nirogacestat	0.17	LU65	KRAS G12C	0.21	0.00669092	0.831279
Nirogacestat	0.67	LU65	KRAS G12C	0.21	0.000516341	0.741208
Nirogacestat	2	LU65	KRAS G12C	0.21	9.83172e-10	0.655083
NT157	0.42	LU65	KRAS G12C	0.21	0.191818	0.980938
NT157	1.67	LU65	KRAS G12C	0.21	0.00839462	0.847896
NT157	5	LU65	KRAS G12C	0.21	2.20846e-06	0.521778
NVP2	0.08	LU65	KRAS G12C	0.21	5.74871e-50	0.0283419
NVP2	0.33	LU65	KRAS G12C	0.21	3.75257e-43	0.034164
NVP2	1	LU65	KRAS G12C	0.21	1.94273e-17	0.030762
Oligomycin	0.08	LU65	KRAS G12C	0.21	1.18167e-05	0.47617
Oligomycin	0.33	LU65	KRAS G12C	0.21	0.000193523	0.411935
Oligomycin	1	LU65	KRAS G12C	0.21	1.22166e-07	0.259886
OSI-906	0.17	LU65	KRAS G12C	0.21	0.00353945	0.789339
OSI-906	0.67	LU65	KRAS G12C	0.21	7.78092e-05	0.32643
OSI-906	2	LU65	KRAS G12C	0.21	0.000121816	0.178989
Osimertinib	0.08	LU65	KRAS G12C	0.21	3.15263e-05	0.799064
Osimertinib	0.33	LU65	KRAS G12C	0.21	0.000178431	0.545825
Osimertinib	1	LU65	KRAS G12C	0.21	0.000163966	0.265253
Palbociclib	0.17	LU65	KRAS G12C	0.21	0.503995	0.958531
Palbociclib	0.67	LU65	KRAS G12C	0.21	0.0652522	0.960851
Palbociclib	2	LU65	KRAS G12C	0.21	0.759197	0.966381
PF-02341066	0.17	LU65	KRAS G12C	0.21	0.0666509	1.06337
PF-02341066	0.67	LU65	KRAS G12C	0.21	0.0135688	0.771861
PF-02341066	2	LU65	KRAS G12C	0.21	1.03084e-18	0.600566
PF-04554878	0.17	LU65	KRAS G12C	0.21	0.0430145	0.788121
PF-04554878	0.67	LU65	KRAS G12C	0.21	1.92174e-21	0.483905
PF-04554878	2	LU65	KRAS G12C	0.21	3.50961e-08	0.186153
PF-0562271	0.17	LU65	KRAS G12C	0.21	0.000628564	0.813112
PF-0562271	0.67	LU65	KRAS G12C	0.21	2.79862e-05	0.587391
PF-0562271	2	LU65	KRAS G12C	0.21	0.000169236	0.215881
PRI-724	0.17	LU65	KRAS G12C	0.21	0.172239	0.978726
PRI-724	0.67	LU65	KRAS G12C	0.21	0.00037116	0.565159
PRI-724	2	LU65	KRAS G12C	0.21	2.0769e-12	0.177586
R428	0.08	LU65	KRAS G12C	0.21	0.0514161	0.858107
R428	0.33	LU65	KRAS G12C	0.21	0.00293237	0.848321
R428	1	LU65	KRAS G12C	0.21	0.000148	0.570825
RMC-4550	0.17	LU65	KRAS G12C	0.21	0.00819038	0.71169
RMC-4550	0.67	LU65	KRAS G12C	0.21	0.00277027	0.622482
RMC-4550	2	LU65	KRAS G12C	0.21	1.37101e-05	0.496858
RO5126766	0.17	LU65	KRAS G12C	0.21	2.3929e-19	0.560025
RO5126766	0.67	LU65	KRAS G12C	0.21	0.000398077	0.432697
RO5126766	2	LU65	KRAS G12C	0.21	7.17007e-12	0.300415
RSL3	0.08	LU65	KRAS G12C	0.21	0.0737759	0.944348
RSL3	0.33	LU65	KRAS G12C	0.21	0.00173833	0.833709
RSL3	1	LU65	KRAS G12C	0.21	0.00143335	0.665247
Ruxolitinib	0.17	LU65	KRAS G12C	0.21	0.0242902	0.9132
Ruxolitinib	0.67	LU65	KRAS G12C	0.21	6.79835e-06	0.605245
Ruxolitinib	2	LU65	KRAS G12C	0.21	9.44774e-14	0.122156
SAHA	0.17	LU65	KRAS G12C	0.21	0.0141039	1.05074
SAHA	0.67	LU65	KRAS G12C	0.21	0.264779	0.973785
SAHA	2	LU65	KRAS G12C	0.21	0.00221059	0.656321
SAR405	0.17	LU65	KRAS G12C	0.21	0.256815	1.03141
SAR405	0.67	LU65	KRAS G12C	0.21	0.817916	1.05708
SAR405	2	LU65	KRAS G12C	0.21	0.10552	0.906145
SBI-0206965	0.42	LU65	KRAS G12C	0.21	0.0265407	0.883222
SBI-0206965	1.67	LU65	KRAS G12C	0.21	0.0074801	0.719374
SBI-0206965	5	LU65	KRAS G12C	0.21	8.01608e-06	0.321988
SHP099	0.42	LU65	KRAS G12C	0.21	0.164283	1.06019
SHP099	1.67	LU65	KRAS G12C	0.21	0.0168328	0.689702
SHP099	5	LU65	KRAS G12C	0.21	2.4593e-46	0.0350822
STM2457	0.17	LU65	KRAS G12C	0.21	0.545195	0.998801
STM2457	0.67	LU65	KRAS G12C	0.21	0.0186494	0.906601
STM2457	2	LU65	KRAS G12C	0.21	0.0025204	0.712018
Temsirolimus	0.42	LU65	KRAS G12C	0.21	0.0180654	1.18625
Temsirolimus	1.67	LU65	KRAS G12C	0.21	0.110883	0.801348
Temsirolimus	5	LU65	KRAS G12C	0.21	2.21265e-05	0.47966
Thioridazine	0.83	LU65	KRAS G12C	0.21	0.192854	0.973433
Thioridazine	3.33	LU65	KRAS G12C	0.21	0.268037	0.981361
Thioridazine	10	LU65	KRAS G12C	0.21	2.32957e-44	0.0207431
THZ1	0.08	LU65	KRAS G12C	0.21	3.27385e-06	0.252339
THZ1	0.33	LU65	KRAS G12C	0.21	4.91473e-48	0.0240967
THZ1	1	LU65	KRAS G12C	0.21	3.30321e-56	0.0112445
TSA	0.08	LU65	KRAS G12C	0.21	5.21311e-06	0.825267
TSA	0.33	LU65	KRAS G12C	0.21	0.00109252	0.520798
TSA	1	LU65	KRAS G12C	0.21	0.000553715	0.562571
UK-88525	1.67	LU65	KRAS G12C	0.21	0.530334	0.988265
UK-88525	6.67	LU65	KRAS G12C	0.21	0.121034	0.932588
UK-88525	20	LU65	KRAS G12C	0.21	0.00111506	0.755248
UNC-0638	0.17	LU65	KRAS G12C	0.21	0.954986	1.0078
UNC-0638	0.67	LU65	KRAS G12C	0.21	0.174511	1.06991
UNC-0638	2	LU65	KRAS G12C	0.21	0.852042	0.990486
UVI3003	0.42	LU65	KRAS G12C	0.21	0.341776	0.985722
UVI3003	1.67	LU65	KRAS G12C	0.21	0.180885	0.987667
UVI3003	5	LU65	KRAS G12C	0.21	0.0358565	0.920364
VS-4718	0.17	LU65	KRAS G12C	0.21	0.000522581	0.634999
VS-4718	0.67	LU65	KRAS G12C	0.21	0.000143543	0.361267
VS-4718	2	LU65	KRAS G12C	0.21	1.57578e-16	0.101523
XAV-939	0.17	LU65	KRAS G12C	0.21	0.00448684	0.70424
XAV-939	0.67	LU65	KRAS G12C	0.21	0.000862184	0.672672
XAV-939	2	LU65	KRAS G12C	0.21	0.00645865	0.721968
3-MA	4.17	LU65	KRAS G12C	0.01	0.049793	1.04836
3-MA	16.67	LU65	KRAS G12C	0.01	0.453073	0.966694
3-MA	50	LU65	KRAS G12C	0.01	0.811198	1.02021
A-1155463	0.08	LU65	KRAS G12C	0.01	0.000392577	0.665473
A-1155463	0.33	LU65	KRAS G12C	0.01	0.00148012	0.511978
A-1155463	1	LU65	KRAS G12C	0.01	1.24202e-07	0.435623
ABT-199	0.08	LU65	KRAS G12C	0.01	0.479884	1.00461
ABT-199	0.33	LU65	KRAS G12C	0.01	0.945609	1.01202
ABT-199	1	LU65	KRAS G12C	0.01	0.592906	0.999479
ABT-263	0.08	LU65	KRAS G12C	0.01	0.014441	0.853803
ABT-263	0.33	LU65	KRAS G12C	0.01	0.000367092	0.560918
ABT-263	1	LU65	KRAS G12C	0.01	0.000249762	0.403355
AEW541	0.17	LU65	KRAS G12C	0.01	0.00171842	0.559931
AEW541	0.67	LU65	KRAS G12C	0.01	3.32688e-06	0.268297
AEW541	2	LU65	KRAS G12C	0.01	1.88454e-10	0.118742
AM-0902	0.17	LU65	KRAS G12C	0.01	0.0799597	0.945071
AM-0902	0.67	LU65	KRAS G12C	0.01	0.065308	0.938904
AM-0902	2	LU65	KRAS G12C	0.01	0.388766	0.978945
AR-13324	0.17	LU65	KRAS G12C	0.01	0.000287062	0.647949
AR-13324	0.67	LU65	KRAS G12C	0.01	1.22042e-08	0.61042
AR-13324	2	LU65	KRAS G12C	0.01	0.00166355	0.610182
AZ6102	0.17	LU65	KRAS G12C	0.01	0.272695	0.929059
AZ6102	0.67	LU65	KRAS G12C	0.01	0.0153952	0.844314
AZ6102	2	LU65	KRAS G12C	0.01	0.00214923	0.797125
AZD0156	0.08	LU65	KRAS G12C	0.01	0.0468687	0.870636
AZD0156	0.33	LU65	KRAS G12C	0.01	0.0357348	0.810672
AZD0156	1	LU65	KRAS G12C	0.01	0.000846925	0.597784
AZD1775	0.08	LU65	KRAS G12C	0.01	0.042555	0.847204
AZD1775	0.33	LU65	KRAS G12C	0.01	0.00181936	0.555768
AZD1775	1	LU65	KRAS G12C	0.01	3.77327e-09	0.331667
AZD2811	0.08	LU65	KRAS G12C	0.01	0.000407169	0.55299
AZD2811	0.33	LU65	KRAS G12C	0.01	0.000989713	0.517809
AZD2811	1	LU65	KRAS G12C	0.01	0.000997556	0.534425
AZD4320	0.08	LU65	KRAS G12C	0.01	0.0174398	0.705182
AZD4320	0.33	LU65	KRAS G12C	0.01	9.73519e-06	0.463828
AZD4320	1	LU65	KRAS G12C	0.01	6.09704e-05	0.346293
AZD4547	0.17	LU65	KRAS G12C	0.01	0.101511	1.04464
AZD4547	0.67	LU65	KRAS G12C	0.01	0.0567208	1.02742
AZD4547	2	LU65	KRAS G12C	0.01	0.118697	0.972836
AZD5153	0.17	LU65	KRAS G12C	0.01	0.00065672	0.484349
AZD5153	0.67	LU65	KRAS G12C	0.01	1.60006e-12	0.33617
AZD5153	2	LU65	KRAS G12C	0.01	7.58102e-07	0.260318
AZD5582	0.17	LU65	KRAS G12C	0.01	0.000672928	0.303691
AZD5582	0.67	LU65	KRAS G12C	0.01	0.00100265	0.323251
AZD5582	2	LU65	KRAS G12C	0.01	0.00639525	0.240539
AZD5991	0.08	LU65	KRAS G12C	0.01	0.921871	1.01052
AZD5991	0.33	LU65	KRAS G12C	0.01	0.331298	0.954096
AZD5991	1	LU65	KRAS G12C	0.01	0.00182832	0.695101
AZD6094	0.17	LU65	KRAS G12C	0.01	0.754005	1.01378
AZD6094	0.67	LU65	KRAS G12C	0.01	0.847725	1.00857
AZD6094	2	LU65	KRAS G12C	0.01	0.117852	0.987173
AZD6244	0.17	LU65	KRAS G12C	0.01	9.44988e-22	0.45285
AZD6244	0.67	LU65	KRAS G12C	0.01	1.96969e-05	0.333474
AZD6244	2	LU65	KRAS G12C	0.01	3.20274e-10	0.244828
AZD6738	0.17	LU65	KRAS G12C	0.01	0.623532	0.906897
AZD6738	0.67	LU65	KRAS G12C	0.01	0.168093	0.828651
AZD6738	2	LU65	KRAS G12C	0.01	0.016411	0.646046
AZD8186	0.17	LU65	KRAS G12C	0.01	0.000140459	0.824909
AZD8186	0.67	LU65	KRAS G12C	0.01	0.00121821	0.70863
AZD8186	2	LU65	KRAS G12C	0.01	3.5182e-07	0.530418
AZD8835	0.17	LU65	KRAS G12C	0.01	0.0282457	0.774454
AZD8835	0.67	LU65	KRAS G12C	0.01	0.00684509	0.586762
AZD8835	2	LU65	KRAS G12C	0.01	0.000272907	0.416153
BGJ398	0.08	LU65	KRAS G12C	0.01	0.654766	0.999644
BGJ398	0.33	LU65	KRAS G12C	0.01	0.610288	0.999263
BGJ398	1	LU65	KRAS G12C	0.01	0.00611785	0.790995
BI-3406	0.17	LU65	KRAS G12C	0.01	0.0204768	0.662176
BI-3406	0.67	LU65	KRAS G12C	0.01	0.0134505	0.646735
BI-3406	2	LU65	KRAS G12C	0.01	2.12492e-10	0.622079
BI-3812	0.17	LU65	KRAS G12C	0.01	0.032796	1.04702
BI-3812	0.67	LU65	KRAS G12C	0.01	0.0450776	1.10999
BI-3812	2	LU65	KRAS G12C	0.01	0.00015465	1.05961
BIBW2992	0.08	LU65	KRAS G12C	0.01	0.00279722	0.58821
BIBW2992	0.33	LU65	KRAS G12C	0.01	0.000875584	0.49488
BIBW2992	1	LU65	KRAS G12C	0.01	0.00104697	0.243836
BMS-354825	0.08	LU65	KRAS G12C	0.01	4.73151e-06	0.141889
BMS-354825	0.33	LU65	KRAS G12C	0.01	1.07744e-51	0.0413673
BMS-354825	1	LU65	KRAS G12C	0.01	3.92495e-54	0.029243
BMS-754807	0.08	LU65	KRAS G12C	0.01	0.000407959	0.320992
BMS-754807	0.33	LU65	KRAS G12C	0.01	4.25875e-05	0.184567
BMS-754807	1	LU65	KRAS G12C	0.01	1.76467e-48	0.0312911
CH5424802	0.17	LU65	KRAS G12C	0.01	0.0326389	0.884949
CH5424802	0.67	LU65	KRAS G12C	0.01	0.000710437	0.749807
CH5424802	2	LU65	KRAS G12C	0.01	0.00118897	0.536852
CHIR124	0.08	LU65	KRAS G12C	0.01	0.112829	0.973094
CHIR124	0.33	LU65	KRAS G12C	0.01	0.916211	0.999724
CHIR124	1	LU65	KRAS G12C	0.01	0.530797	1.0297
CHIR99021	0.13	LU65	KRAS G12C	0.01	0.00332051	0.922204
CHIR99021	0.5	LU65	KRAS G12C	0.01	0.00730079	0.644962
CHIR99021	1.5	LU65	KRAS G12C	0.01	9.82447e-17	0.0803162
Chloroquine	4.17	LU65	KRAS G12C	0.01	0.859987	0.968662
Chloroquine	16.67	LU65	KRAS G12C	0.01	0.000182283	0.861109
Chloroquine	50	LU65	KRAS G12C	0.01	9.39602e-05	0.107677
CPI-360	0.42	LU65	KRAS G12C	0.01	0.142614	1.03415
CPI-360	1.67	LU65	KRAS G12C	0.01	0.675575	1.01249
CPI-360	5	LU65	KRAS G12C	0.01	0.21072	1.01207
CPI-455	0.83	LU65	KRAS G12C	0.01	0.376893	0.992816
CPI-455	3.33	LU65	KRAS G12C	0.01	0.0730824	0.9541
CPI-455	10	LU65	KRAS G12C	0.01	0.00120049	0.915067
DS-3201	0.17	LU65	KRAS G12C	0.01	0.322212	1.07818
DS-3201	0.67	LU65	KRAS G12C	0.01	0.495914	1.03544
DS-3201	2	LU65	KRAS G12C	0.01	0.76396	0.972422
eFT226	0.003	LU65	KRAS G12C	0.01	1.44797e-38	0.673326
eFT226	0.01	LU65	KRAS G12C	0.01	0.000748598	0.762114
eFT226	0.04	LU65	KRAS G12C	0.01	0.000190305	0.460827
EMD1214063	0.17	LU65	KRAS G12C	0.01	0.793731	1.00495
EMD1214063	0.67	LU65	KRAS G12C	0.01	0.0848479	1.05417
EMD1214063	2	LU65	KRAS G12C	0.01	0.384897	0.93428
EPZ-6438	0.17	LU65	KRAS G12C	0.01	2.82715e-06	1.05313
EPZ-6438	0.67	LU65	KRAS G12C	0.01	0.0628661	1.04737
EPZ-6438	2	LU65	KRAS G12C	0.01	0.321854	1.01604
Etomoxir	16.67	LU65	KRAS G12C	0.01	0.0619085	0.943103
Etomoxir	66.67	LU65	KRAS G12C	0.01	0.0205145	0.811739
Etomoxir	200	LU65	KRAS G12C	0.01	1.06039e-06	0.726493
Everolimus	0.17	LU65	KRAS G12C	0.01	0.00320666	0.767139
Everolimus	0.67	LU65	KRAS G12C	0.01	0.00522558	0.732225
Everolimus	2	LU65	KRAS G12C	0.01	0.00486094	0.666322
GSI-XX	0.83	LU65	KRAS G12C	0.01	0.00803767	0.67263
GSI-XX	3.33	LU65	KRAS G12C	0.01	0.00109587	0.707785
GSI-XX	10	LU65	KRAS G12C	0.01	5.8382e-07	0.635772
GSK1120212	0.01	LU65	KRAS G12C	0.01	0.000377814	0.70961
GSK1120212	0.03	LU65	KRAS G12C	0.01	9.42832e-05	0.490154
GSK1120212	0.1	LU65	KRAS G12C	0.01	2.84312e-05	0.357231
GSK269962	0.17	LU65	KRAS G12C	0.01	0.0686431	0.953403
GSK269962	0.67	LU65	KRAS G12C	0.01	0.0277488	0.928729
GSK269962	2	LU65	KRAS G12C	0.01	0.00254959	0.860487
GSK3368715	0.17	LU65	KRAS G12C	0.01	0.00656929	0.928364
GSK3368715	0.67	LU65	KRAS G12C	0.01	0.091129	0.941553
GSK3368715	2	LU65	KRAS G12C	0.01	0.0964215	0.909473
GSK467	0.17	LU65	KRAS G12C	0.01	0.564702	0.956564
GSK467	0.67	LU65	KRAS G12C	0.01	0.276394	1.01776
GSK467	2	LU65	KRAS G12C	0.01	0.267369	0.926441
GSK591	0.17	LU65	KRAS G12C	0.01	0.0384827	1.10402
GSK591	0.67	LU65	KRAS G12C	0.01	0.0484328	1.18605
GSK591	2	LU65	KRAS G12C	0.01	0.0697934	1.2299
GSKJ4	0.83	LU65	KRAS G12C	0.01	0.237731	1.05689
GSKJ4	3.33	LU65	KRAS G12C	0.01	0.0145953	1.11687
GSKJ4	10	LU65	KRAS G12C	0.01	0.0253815	1.09234
IACS-010759	0.08	LU65	KRAS G12C	0.01	0.116406	1.13803
IACS-010759	0.33	LU65	KRAS G12C	0.01	0.25893	1.06545
IACS-010759	1	LU65	KRAS G12C	0.01	0.066406	1.11415
JH-RE-06	0.42	LU65	KRAS G12C	0.01	0.000984815	0.457215
JH-RE-06	1.67	LU65	KRAS G12C	0.01	5.02975e-16	0.0493487
JH-RE-06	5	LU65	KRAS G12C	0.01	4.95586e-50	0.0165061
JNJ-26481585	0.01	LU65	KRAS G12C	0.01	0.327065	0.989682
JNJ-26481585	0.03	LU65	KRAS G12C	0.01	0.802373	1.00095
JNJ-26481585	0.1	LU65	KRAS G12C	0.01	0.0284931	0.892966
JQ1	0.42	LU65	KRAS G12C	0.01	1.34268e-05	0.428877
JQ1	1.67	LU65	KRAS G12C	0.01	1.66583e-46	0.330321
JQ1	5	LU65	KRAS G12C	0.01	2.82515e-09	0.219937
K-975	0.08	LU65	KRAS G12C	0.01	0.0159109	0.724849
K-975	0.33	LU65	KRAS G12C	0.01	0.00335106	0.615896
K-975	1	LU65	KRAS G12C	0.01	0.009167	0.561071
KD025	0.17	LU65	KRAS G12C	0.01	0.474753	1.0019
KD025	0.67	LU65	KRAS G12C	0.01	0.00280189	0.904789
KD025	2	LU65	KRAS G12C	0.01	0.000592665	0.689685
LY2606368	0.08	LU65	KRAS G12C	0.01	0.00700927	0.28926
LY2606368	0.33	LU65	KRAS G12C	0.01	0.00610027	0.283385
LY2606368	1	LU65	KRAS G12C	0.01	0.00593316	0.340554
LY2835219	0.08	LU65	KRAS G12C	0.01	5.44782e-08	0.855722
LY2835219	0.33	LU65	KRAS G12C	0.01	2.01844e-12	0.708472
LY2835219	1	LU65	KRAS G12C	0.01	0.000118555	0.467247
M6620	0.17	LU65	KRAS G12C	0.01	0.0168623	0.781755
M6620	0.67	LU65	KRAS G12C	0.01	0.00700209	0.558985
M6620	2	LU65	KRAS G12C	0.01	0.000109853	0.266556
MHY1485	1.67	LU65	KRAS G12C	0.01	0.295153	1.03152
MHY1485	6.67	LU65	KRAS G12C	0.01	0.653945	0.998301
MHY1485	20	LU65	KRAS G12C	0.01	0.000179771	0.858772
ML210	0.17	LU65	KRAS G12C	0.01	0.712966	1.00276
ML210	0.67	LU65	KRAS G12C	0.01	0.143432	0.901389
ML210	2	LU65	KRAS G12C	0.01	0.613822	1.00063
MLN120B	0.17	LU65	KRAS G12C	0.01	0.462288	0.94566
MLN120B	0.67	LU65	KRAS G12C	0.01	0.382094	0.970309
MLN120B	2	LU65	KRAS G12C	0.01	0.311017	0.938634
MLN8237	0.04	LU65	KRAS G12C	0.01	0.19855	0.936192
MLN8237	0.17	LU65	KRAS G12C	0.01	0.357472	0.954534
MLN8237	0.5	LU65	KRAS G12C	0.01	0.304714	0.925858
MRT68921	0.17	LU65	KRAS G12C	0.01	0.000270444	1.40453
MRT68921	0.67	LU65	KRAS G12C	0.01	0.00616383	1.39425
MRT68921	2	LU65	KRAS G12C	0.01	0.0271754	0.932684
MS023	0.17	LU65	KRAS G12C	0.01	6.22765e-15	0.932972
MS023	0.67	LU65	KRAS G12C	0.01	0.0875476	0.942887
MS023	2	LU65	KRAS G12C	0.01	0.00552056	0.962658
MS-275	0.17	LU65	KRAS G12C	0.01	0.0504331	1.10308
MS-275	0.67	LU65	KRAS G12C	0.01	0.00723187	0.894044
MS-275	2	LU65	KRAS G12C	0.01	4.06476e-05	0.715759
MYF-01-37	0.83	LU65	KRAS G12C	0.01	0.0621996	1.11299
MYF-01-37	3.33	LU65	KRAS G12C	0.01	0.0106803	1.10009
MYF-01-37	10	LU65	KRAS G12C	0.01	0.820931	0.982474
Nelfinavir	0.42	LU65	KRAS G12C	0.01	7.21227e-09	1.10027
Nelfinavir	1.67	LU65	KRAS G12C	0.01	0.0687226	1.07258
Nelfinavir	5	LU65	KRAS G12C	0.01	0.0270352	0.897839
Nirogacestat	0.17	LU65	KRAS G12C	0.01	0.00257482	0.758544
Nirogacestat	0.67	LU65	KRAS G12C	0.01	1.08443e-09	0.696616
Nirogacestat	2	LU65	KRAS G12C	0.01	6.39593e-34	0.679459
NT157	0.42	LU65	KRAS G12C	0.01	0.0172756	1.12166
NT157	1.67	LU65	KRAS G12C	0.01	0.00406946	0.645592
NT157	5	LU65	KRAS G12C	0.01	0.00135728	0.0595503
NVP2	0.08	LU65	KRAS G12C	0.01	1.84328e-38	0.0510643
NVP2	0.33	LU65	KRAS G12C	0.01	3.97675e-41	0.0472331
NVP2	1	LU65	KRAS G12C	0.01	2.95447e-29	0.0486487
Oligomycin	0.08	LU65	KRAS G12C	0.01	1.6858e-13	0.94555
Oligomycin	0.33	LU65	KRAS G12C	0.01	0.000336159	0.784505
Oligomycin	1	LU65	KRAS G12C	0.01	4.95798e-05	0.500257
OSI-906	0.17	LU65	KRAS G12C	0.01	2.6665e-18	0.542836
OSI-906	0.67	LU65	KRAS G12C	0.01	5.51189e-06	0.271983
OSI-906	2	LU65	KRAS G12C	0.01	1.06066e-13	0.236675
Osimertinib	0.08	LU65	KRAS G12C	0.01	0.00332849	0.796981
Osimertinib	0.33	LU65	KRAS G12C	0.01	8.67961e-10	0.606102
Osimertinib	1	LU65	KRAS G12C	0.01	9.04841e-05	0.441781
Palbociclib	0.17	LU65	KRAS G12C	0.01	0.818859	0.994685
Palbociclib	0.67	LU65	KRAS G12C	0.01	0.106463	0.932486
Palbociclib	2	LU65	KRAS G12C	0.01	0.136836	0.860559
PF-02341066	0.17	LU65	KRAS G12C	0.01	0.787876	1.0032
PF-02341066	0.67	LU65	KRAS G12C	0.01	2.55535e-05	0.936184
PF-02341066	2	LU65	KRAS G12C	0.01	0.0183464	0.654693
PF-04554878	0.17	LU65	KRAS G12C	0.01	0.00323694	0.758383
PF-04554878	0.67	LU65	KRAS G12C	0.01	3.53661e-06	0.542046
PF-04554878	2	LU65	KRAS G12C	0.01	1.46405e-05	0.246021
PF-0562271	0.17	LU65	KRAS G12C	0.01	3.40549e-06	0.7702
PF-0562271	0.67	LU65	KRAS G12C	0.01	0.000244244	0.600619
PF-0562271	2	LU65	KRAS G12C	0.01	1.31978e-06	0.194847
PRI-724	0.17	LU65	KRAS G12C	0.01	0.664942	0.983476
PRI-724	0.67	LU65	KRAS G12C	0.01	0.00194043	0.496873
PRI-724	2	LU65	KRAS G12C	0.01	4.79172e-09	0.205769
R428	0.08	LU65	KRAS G12C	0.01	0.000304924	0.832444
R428	0.33	LU65	KRAS G12C	0.01	0.00182542	0.761604
R428	1	LU65	KRAS G12C	0.01	0.000932492	0.398022
RMC-4550	0.17	LU65	KRAS G12C	0.01	9.5632e-06	0.515161
RMC-4550	0.67	LU65	KRAS G12C	0.01	6.20038e-09	0.395621
RMC-4550	2	LU65	KRAS G12C	0.01	3.07453e-05	0.296179
RO5126766	0.17	LU65	KRAS G12C	0.01	9.23074e-06	0.423946
RO5126766	0.67	LU65	KRAS G12C	0.01	0.000885502	0.306079
RO5126766	2	LU65	KRAS G12C	0.01	7.03743e-06	0.209872
RSL3	0.08	LU65	KRAS G12C	0.01	0.00555155	0.9092
RSL3	0.33	LU65	KRAS G12C	0.01	0.0225587	0.738268
RSL3	1	LU65	KRAS G12C	0.01	0.000404867	0.526366
Ruxolitinib	0.17	LU65	KRAS G12C	0.01	1.60411e-06	0.649924
Ruxolitinib	0.67	LU65	KRAS G12C	0.01	0.000390406	0.345958
Ruxolitinib	2	LU65	KRAS G12C	0.01	2.9485e-06	0.0608869
SAHA	0.17	LU65	KRAS G12C	0.01	0.164058	0.924595
SAHA	0.67	LU65	KRAS G12C	0.01	0.0148983	0.858713
SAHA	2	LU65	KRAS G12C	0.01	0.000357019	0.520727
SAR405	0.17	LU65	KRAS G12C	0.01	0.0551888	1.01589
SAR405	0.67	LU65	KRAS G12C	0.01	0.879214	0.984983
SAR405	2	LU65	KRAS G12C	0.01	0.0164318	0.908262
SBI-0206965	0.42	LU65	KRAS G12C	0.01	0.0116895	0.882659
SBI-0206965	1.67	LU65	KRAS G12C	0.01	0.000686689	0.669573
SBI-0206965	5	LU65	KRAS G12C	0.01	6.6535e-07	0.332578
SHP099	0.42	LU65	KRAS G12C	0.01	0.101742	0.956049
SHP099	1.67	LU65	KRAS G12C	0.01	0.00732925	0.389021
SHP099	5	LU65	KRAS G12C	0.01	9.5527e-12	0.0239805
STM2457	0.17	LU65	KRAS G12C	0.01	0.249602	1.05486
STM2457	0.67	LU65	KRAS G12C	0.01	0.997144	0.966222
STM2457	2	LU65	KRAS G12C	0.01	0.106761	0.908555
Temsirolimus	0.42	LU65	KRAS G12C	0.01	0.796049	1.00324
Temsirolimus	1.67	LU65	KRAS G12C	0.01	0.100594	0.707061
Temsirolimus	5	LU65	KRAS G12C	0.01	0.00147252	0.4152
Thioridazine	0.83	LU65	KRAS G12C	0.01	0.0623868	0.923413
Thioridazine	3.33	LU65	KRAS G12C	0.01	0.0254739	0.827528
Thioridazine	10	LU65	KRAS G12C	0.01	3.79683e-14	0.00786964
THZ1	0.08	LU65	KRAS G12C	0.01	1.00184e-09	0.0789484
THZ1	0.33	LU65	KRAS G12C	0.01	2.11294e-26	0.0357088
THZ1	1	LU65	KRAS G12C	0.01	9.94983e-30	0.0247474
TSA	0.08	LU65	KRAS G12C	0.01	0.00832277	0.693499
TSA	0.33	LU65	KRAS G12C	0.01	0.0012316	0.442321
TSA	1	LU65	KRAS G12C	0.01	0.000384671	0.446426
UK-88525	1.67	LU65	KRAS G12C	0.01	0.111116	0.959292
UK-88525	6.67	LU65	KRAS G12C	0.01	0.209514	0.935424
UK-88525	20	LU65	KRAS G12C	0.01	0.0557342	0.883626
UNC-0638	0.17	LU65	KRAS G12C	0.01	0.0412169	1.10015
UNC-0638	0.67	LU65	KRAS G12C	0.01	0.0890862	1.14546
UNC-0638	2	LU65	KRAS G12C	0.01	0.140324	1.0377
UVI3003	0.42	LU65	KRAS G12C	0.01	0.00241542	1.01825
UVI3003	1.67	LU65	KRAS G12C	0.01	0.0211059	1.05803
UVI3003	5	LU65	KRAS G12C	0.01	0.238716	1.0731
VS-4718	0.17	LU65	KRAS G12C	0.01	0.00140912	0.697915
VS-4718	0.67	LU65	KRAS G12C	0.01	0.000245215	0.432436
VS-4718	2	LU65	KRAS G12C	0.01	6.47378e-21	0.145803
XAV-939	0.17	LU65	KRAS G12C	0.01	0.186764	0.917461
XAV-939	0.67	LU65	KRAS G12C	0.01	0.0080032	0.774202
XAV-939	2	LU65	KRAS G12C	0.01	0.0243593	0.778049
3-MA	4.17	MGH1138	KRAS G12C	0.21	0.203898	1.07051
3-MA	16.67	MGH1138	KRAS G12C	0.21	0.256076	1.02346
3-MA	50	MGH1138	KRAS G12C	0.21	0.395102	1.04521
A-1155463	0.08	MGH1138	KRAS G12C	0.21	4.69325e-46	0.00832283
A-1155463	0.33	MGH1138	KRAS G12C	0.21	1.67147e-45	0.0110611
A-1155463	1	MGH1138	KRAS G12C	0.21	1.31538e-44	0.0082166
ABT-199	0.08	MGH1138	KRAS G12C	0.21	0.410922	1.07018
ABT-199	0.33	MGH1138	KRAS G12C	0.21	0.245294	1.06856
ABT-199	1	MGH1138	KRAS G12C	0.21	0.259838	1.1296
ABT-263	0.08	MGH1138	KRAS G12C	0.21	9.3311e-15	0.0691989
ABT-263	0.33	MGH1138	KRAS G12C	0.21	3.18063e-46	0.0168656
ABT-263	1	MGH1138	KRAS G12C	0.21	1.92488e-34	0.0124458
AEW541	0.17	MGH1138	KRAS G12C	0.21	4.74476e-12	0.719352
AEW541	0.67	MGH1138	KRAS G12C	0.21	0.00134376	0.617613
AEW541	2	MGH1138	KRAS G12C	0.21	0.000111305	0.511602
AM-0902	0.17	MGH1138	KRAS G12C	0.21	0.055803	1.10317
AM-0902	0.67	MGH1138	KRAS G12C	0.21	0.0927637	1.07973
AM-0902	2	MGH1138	KRAS G12C	0.21	0.311456	1.08625
AR-13324	0.17	MGH1138	KRAS G12C	0.21	9.83537e-10	0.341478
AR-13324	0.67	MGH1138	KRAS G12C	0.21	8.10683e-05	0.34254
AR-13324	2	MGH1138	KRAS G12C	0.21	0.000840368	0.427842
AZ6102	0.17	MGH1138	KRAS G12C	0.21	0.00433351	0.453881
AZ6102	0.67	MGH1138	KRAS G12C	0.21	3.09868e-06	0.388218
AZ6102	2	MGH1138	KRAS G12C	0.21	0.00145063	0.38845
AZD0156	0.08	MGH1138	KRAS G12C	0.21	0.271386	0.955593
AZD0156	0.33	MGH1138	KRAS G12C	0.21	5.16183e-15	0.690634
AZD0156	1	MGH1138	KRAS G12C	0.21	1.86621e-09	0.414817
AZD1775	0.08	MGH1138	KRAS G12C	0.21	0.00307267	0.711625
AZD1775	0.33	MGH1138	KRAS G12C	0.21	0.000112364	0.23541
AZD1775	1	MGH1138	KRAS G12C	0.21	4.70776e-42	0.128035
AZD2811	0.08	MGH1138	KRAS G12C	0.21	0.000613172	0.45291
AZD2811	0.33	MGH1138	KRAS G12C	0.21	9.60435e-10	0.339249
AZD2811	1	MGH1138	KRAS G12C	0.21	1.73692e-05	0.313112
AZD4320	0.08	MGH1138	KRAS G12C	0.21	3.29237e-05	0.18135
AZD4320	0.33	MGH1138	KRAS G12C	0.21	2.1283e-46	0.0131734
AZD4320	1	MGH1138	KRAS G12C	0.21	7.3243e-48	0.00786792
AZD4547	0.17	MGH1138	KRAS G12C	0.21	0.00918384	1.38977
AZD4547	0.67	MGH1138	KRAS G12C	0.21	0.0127952	1.66133
AZD4547	2	MGH1138	KRAS G12C	0.21	0.00255968	1.61769
AZD5153	0.17	MGH1138	KRAS G12C	0.21	1.15886e-05	0.227961
AZD5153	0.67	MGH1138	KRAS G12C	0.21	8.71072e-12	0.10488
AZD5153	2	MGH1138	KRAS G12C	0.21	2.3852e-30	0.0799443
AZD5582	0.17	MGH1138	KRAS G12C	0.21	0.240807	1.16892
AZD5582	0.67	MGH1138	KRAS G12C	0.21	0.129733	1.07005
AZD5582	2	MGH1138	KRAS G12C	0.21	0.327366	0.959607
AZD5991	0.08	MGH1138	KRAS G12C	0.21	0.86048	0.966132
AZD5991	0.33	MGH1138	KRAS G12C	0.21	0.40811	0.914741
AZD5991	1	MGH1138	KRAS G12C	0.21	0.0238624	0.818972
AZD6094	0.17	MGH1138	KRAS G12C	0.21	0.000864866	0.963939
AZD6094	0.67	MGH1138	KRAS G12C	0.21	0.0282481	1.06653
AZD6094	2	MGH1138	KRAS G12C	0.21	0.727645	0.993478
AZD6244	0.17	MGH1138	KRAS G12C	0.21	5.80861e-07	0.324897
AZD6244	0.67	MGH1138	KRAS G12C	0.21	3.45702e-17	0.150769
AZD6244	2	MGH1138	KRAS G12C	0.21	9.08667e-12	0.0972864
AZD6738	0.17	MGH1138	KRAS G12C	0.21	0.0725765	1.03395
AZD6738	0.67	MGH1138	KRAS G12C	0.21	0.16927	1.0238
AZD6738	2	MGH1138	KRAS G12C	0.21	0.0120416	0.731926
AZD8186	0.17	MGH1138	KRAS G12C	0.21	2.25733e-05	0.655489
AZD8186	0.67	MGH1138	KRAS G12C	0.21	0.000250251	0.471103
AZD8186	2	MGH1138	KRAS G12C	0.21	9.9427e-05	0.308572
AZD8835	0.17	MGH1138	KRAS G12C	0.21	0.00114838	0.588535
AZD8835	0.67	MGH1138	KRAS G12C	0.21	6.64376e-08	0.327825
AZD8835	2	MGH1138	KRAS G12C	0.21	4.44296e-10	0.195209
BGJ398	0.08	MGH1138	KRAS G12C	0.21	0.234911	1.05706
BGJ398	0.33	MGH1138	KRAS G12C	0.21	0.881822	0.975212
BGJ398	1	MGH1138	KRAS G12C	0.21	0.000168479	0.736864
BI-3406	0.17	MGH1138	KRAS G12C	0.21	4.28989e-08	0.556691
BI-3406	0.67	MGH1138	KRAS G12C	0.21	9.98377e-05	0.490736
BI-3406	2	MGH1138	KRAS G12C	0.21	8.11056e-38	0.504291
BI-3812	0.17	MGH1138	KRAS G12C	0.21	0.0651758	1.08594
BI-3812	0.67	MGH1138	KRAS G12C	0.21	0.0335099	1.13298
BI-3812	2	MGH1138	KRAS G12C	0.21	2.73867e-05	1.21323
BIBW2992	0.08	MGH1138	KRAS G12C	0.21	1.909e-34	0.0473228
BIBW2992	0.33	MGH1138	KRAS G12C	0.21	2.9306e-45	0.0507588
BIBW2992	1	MGH1138	KRAS G12C	0.21	5.20932e-45	0.0459883
BMS-354825	0.08	MGH1138	KRAS G12C	0.21	1.36952e-27	0.0246639
BMS-354825	0.33	MGH1138	KRAS G12C	0.21	1.35248e-44	0.0141899
BMS-354825	1	MGH1138	KRAS G12C	0.21	7.73135e-43	0.0157562
BMS-754807	0.08	MGH1138	KRAS G12C	0.21	0.00568196	0.636849
BMS-754807	0.33	MGH1138	KRAS G12C	0.21	4.02988e-11	0.476012
BMS-754807	1	MGH1138	KRAS G12C	0.21	2.04725e-06	0.13927
CH5424802	0.17	MGH1138	KRAS G12C	0.21	0.222768	1.07412
CH5424802	0.67	MGH1138	KRAS G12C	0.21	0.05567	0.980718
CH5424802	2	MGH1138	KRAS G12C	0.21	0.00107183	0.758623
CHIR124	0.08	MGH1138	KRAS G12C	0.21	0.223028	1.14049
CHIR124	0.33	MGH1138	KRAS G12C	0.21	0.0364614	1.17372
CHIR124	1	MGH1138	KRAS G12C	0.21	0.0107575	0.861807
CHIR99021	0.13	MGH1138	KRAS G12C	0.21	0.0404473	0.899469
CHIR99021	0.5	MGH1138	KRAS G12C	0.21	0.00256636	0.522715
CHIR99021	1.5	MGH1138	KRAS G12C	0.21	7.8783e-15	0.290003
Chloroquine	4.17	MGH1138	KRAS G12C	0.21	0.914739	1.00708
Chloroquine	16.67	MGH1138	KRAS G12C	0.21	0.368293	0.941203
Chloroquine	50	MGH1138	KRAS G12C	0.21	0.0012885	0.209084
CPI-360	0.42	MGH1138	KRAS G12C	0.21	0.0755352	0.906725
CPI-360	1.67	MGH1138	KRAS G12C	0.21	0.14437	0.975152
CPI-360	5	MGH1138	KRAS G12C	0.21	0.671574	0.98148
CPI-455	0.83	MGH1138	KRAS G12C	0.21	0.311045	0.984605
CPI-455	3.33	MGH1138	KRAS G12C	0.21	0.306503	0.937063
CPI-455	10	MGH1138	KRAS G12C	0.21	0.289564	0.955761
DS-3201	0.17	MGH1138	KRAS G12C	0.21	0.633558	1.00336
DS-3201	0.67	MGH1138	KRAS G12C	0.21	0.99701	0.984747
DS-3201	2	MGH1138	KRAS G12C	0.21	0.0311645	0.928493
eFT226	0.003	MGH1138	KRAS G12C	0.21	0.000454014	0.682255
eFT226	0.01	MGH1138	KRAS G12C	0.21	6.65002e-05	0.462759
eFT226	0.04	MGH1138	KRAS G12C	0.21	8.7541e-09	0.190866
EMD1214063	0.17	MGH1138	KRAS G12C	0.21	0.679466	1.00419
EMD1214063	0.67	MGH1138	KRAS G12C	0.21	0.104578	0.937442
EMD1214063	2	MGH1138	KRAS G12C	0.21	0.052143	0.840429
EPZ-6438	0.17	MGH1138	KRAS G12C	0.21	0.620032	0.998996
EPZ-6438	0.67	MGH1138	KRAS G12C	0.21	0.169105	0.944644
EPZ-6438	2	MGH1138	KRAS G12C	0.21	0.289766	0.981208
Etomoxir	16.67	MGH1138	KRAS G12C	0.21	0.00817249	0.698505
Etomoxir	66.67	MGH1138	KRAS G12C	0.21	0.000354901	0.281262
Etomoxir	200	MGH1138	KRAS G12C	0.21	3.07708e-29	0.147981
Everolimus	0.17	MGH1138	KRAS G12C	0.21	4.62401e-05	0.329668
Everolimus	0.67	MGH1138	KRAS G12C	0.21	6.13703e-06	0.316093
Everolimus	2	MGH1138	KRAS G12C	0.21	9.75513e-31	0.335959
GSI-XX	0.83	MGH1138	KRAS G12C	0.21	0.011427	0.923208
GSI-XX	3.33	MGH1138	KRAS G12C	0.21	0.0830434	0.847652
GSI-XX	10	MGH1138	KRAS G12C	0.21	0.00695684	0.801296
GSK1120212	0.01	MGH1138	KRAS G12C	0.21	0.00495572	0.594731
GSK1120212	0.03	MGH1138	KRAS G12C	0.21	0.000377887	0.32908
GSK1120212	0.1	MGH1138	KRAS G12C	0.21	2.28942e-25	0.122661
GSK269962	0.17	MGH1138	KRAS G12C	0.21	0.431318	1.06383
GSK269962	0.67	MGH1138	KRAS G12C	0.21	0.889848	1.02773
GSK269962	2	MGH1138	KRAS G12C	0.21	0.569143	1.00349
GSK3368715	0.17	MGH1138	KRAS G12C	0.21	0.00290878	0.680559
GSK3368715	0.67	MGH1138	KRAS G12C	0.21	1.98105e-17	0.558025
GSK3368715	2	MGH1138	KRAS G12C	0.21	1.49731e-26	0.474817
GSK467	0.17	MGH1138	KRAS G12C	0.21	0.339878	0.961973
GSK467	0.67	MGH1138	KRAS G12C	0.21	0.738562	1.00388
GSK467	2	MGH1138	KRAS G12C	0.21	0.0853848	0.928486
GSK591	0.17	MGH1138	KRAS G12C	0.21	0.594119	1.03317
GSK591	0.67	MGH1138	KRAS G12C	0.21	0.023176	1.13232
GSK591	2	MGH1138	KRAS G12C	0.21	0.000272207	1.1189
GSKJ4	0.83	MGH1138	KRAS G12C	0.21	0.000925549	1.07459
GSKJ4	3.33	MGH1138	KRAS G12C	0.21	0.206395	1.07383
GSKJ4	10	MGH1138	KRAS G12C	0.21	0.00994672	0.800689
IACS-010759	0.08	MGH1138	KRAS G12C	0.21	0.0167975	0.769018
IACS-010759	0.33	MGH1138	KRAS G12C	0.21	0.0154928	0.819348
IACS-010759	1	MGH1138	KRAS G12C	0.21	0.0380804	0.782331
JH-RE-06	0.42	MGH1138	KRAS G12C	0.21	0.0318337	0.816221
JH-RE-06	1.67	MGH1138	KRAS G12C	0.21	0.00529775	0.559934
JH-RE-06	5	MGH1138	KRAS G12C	0.21	8.48823e-41	0.0139928
JNJ-26481585	0.01	MGH1138	KRAS G12C	0.21	9.71874e-07	0.884398
JNJ-26481585	0.03	MGH1138	KRAS G12C	0.21	7.82665e-05	0.786555
JNJ-26481585	0.1	MGH1138	KRAS G12C	0.21	0.146023	0.860475
JQ1	0.42	MGH1138	KRAS G12C	0.21	1.20487e-12	0.167599
JQ1	1.67	MGH1138	KRAS G12C	0.21	2.08535e-31	0.0718639
JQ1	5	MGH1138	KRAS G12C	0.21	4.9256e-23	0.0631383
K-975	0.08	MGH1138	KRAS G12C	0.21	0.00100203	0.360742
K-975	0.33	MGH1138	KRAS G12C	0.21	0.000339588	0.215749
K-975	1	MGH1138	KRAS G12C	0.21	6.69274e-45	0.16764
KD025	0.17	MGH1138	KRAS G12C	0.21	0.00479731	1.248
KD025	0.67	MGH1138	KRAS G12C	0.21	0.0352022	1.31009
KD025	2	MGH1138	KRAS G12C	0.21	0.0237164	1.18347
LY2606368	0.08	MGH1138	KRAS G12C	0.21	3.66944e-08	0.358721
LY2606368	0.33	MGH1138	KRAS G12C	0.21	4.05966e-44	0.236881
LY2606368	1	MGH1138	KRAS G12C	0.21	4.9672e-06	0.241714
LY2835219	0.08	MGH1138	KRAS G12C	0.21	5.77852e-26	0.739011
LY2835219	0.33	MGH1138	KRAS G12C	0.21	0.000378774	0.761976
LY2835219	1	MGH1138	KRAS G12C	0.21	0.0707291	0.755705
M6620	0.17	MGH1138	KRAS G12C	0.21	0.101373	1.09405
M6620	0.67	MGH1138	KRAS G12C	0.21	0.00882604	0.660456
M6620	2	MGH1138	KRAS G12C	0.21	0.000179636	0.395507
MHY1485	1.67	MGH1138	KRAS G12C	0.21	0.587854	1.01843
MHY1485	6.67	MGH1138	KRAS G12C	0.21	0.201667	0.934082
MHY1485	20	MGH1138	KRAS G12C	0.21	0.00933178	0.884114
ML210	0.17	MGH1138	KRAS G12C	0.21	0.294752	1.02358
ML210	0.67	MGH1138	KRAS G12C	0.21	0.146882	1.09159
ML210	2	MGH1138	KRAS G12C	0.21	0.0476406	1.07665
MLN120B	0.17	MGH1138	KRAS G12C	0.21	0.000287771	1.09824
MLN120B	0.67	MGH1138	KRAS G12C	0.21	0.00169643	1.10073
MLN120B	2	MGH1138	KRAS G12C	0.21	0.116078	0.917344
MLN8237	0.04	MGH1138	KRAS G12C	0.21	0.000319041	0.616207
MLN8237	0.17	MGH1138	KRAS G12C	0.21	1.09295e-08	0.48325
MLN8237	0.5	MGH1138	KRAS G12C	0.21	3.80119e-08	0.456279
MRT68921	0.17	MGH1138	KRAS G12C	0.21	3.73508e-17	1.38222
MRT68921	0.67	MGH1138	KRAS G12C	0.21	0.00679035	1.31352
MRT68921	2	MGH1138	KRAS G12C	0.21	0.0033725	0.798748
MS023	0.17	MGH1138	KRAS G12C	0.21	0.0324282	0.91508
MS023	0.67	MGH1138	KRAS G12C	0.21	4.8493e-11	0.690899
MS023	2	MGH1138	KRAS G12C	0.21	0.0017208	0.539328
MS-275	0.17	MGH1138	KRAS G12C	0.21	1.91013e-10	0.360292
MS-275	0.67	MGH1138	KRAS G12C	0.21	1.02827e-05	0.0972763
MS-275	2	MGH1138	KRAS G12C	0.21	9.62118e-36	0.0260107
MYF-01-37	0.83	MGH1138	KRAS G12C	0.21	0.0421551	1.06039
MYF-01-37	3.33	MGH1138	KRAS G12C	0.21	0.653206	0.990162
MYF-01-37	10	MGH1138	KRAS G12C	0.21	0.713119	0.984566
Nelfinavir	0.42	MGH1138	KRAS G12C	0.21	0.648719	0.992519
Nelfinavir	1.67	MGH1138	KRAS G12C	0.21	0.0431539	0.856322
Nelfinavir	5	MGH1138	KRAS G12C	0.21	0.000480144	0.827432
Nirogacestat	0.17	MGH1138	KRAS G12C	0.21	0.000597514	0.853602
Nirogacestat	0.67	MGH1138	KRAS G12C	0.21	8.20529e-08	0.594253
Nirogacestat	2	MGH1138	KRAS G12C	0.21	2.42403e-06	0.294391
NT157	0.42	MGH1138	KRAS G12C	0.21	0.7146	1.04988
NT157	1.67	MGH1138	KRAS G12C	0.21	0.00941752	1.34514
NT157	5	MGH1138	KRAS G12C	0.21	0.0128593	0.771421
NVP2	0.08	MGH1138	KRAS G12C	0.21	5.99045e-47	0.0085665
NVP2	0.33	MGH1138	KRAS G12C	0.21	7.91576e-48	0.00797612
NVP2	1	MGH1138	KRAS G12C	0.21	8.69619e-47	0.00947876
Oligomycin	0.08	MGH1138	KRAS G12C	0.21	5.31933e-25	0.365416
Oligomycin	0.33	MGH1138	KRAS G12C	0.21	1.23001e-18	0.404407
Oligomycin	1	MGH1138	KRAS G12C	0.21	6.21048e-16	0.168117
OSI-906	0.17	MGH1138	KRAS G12C	0.21	0.00815313	0.740235
OSI-906	0.67	MGH1138	KRAS G12C	0.21	0.00103756	0.677095
OSI-906	2	MGH1138	KRAS G12C	0.21	0.109429	0.739631
Osimertinib	0.08	MGH1138	KRAS G12C	0.21	2.51078e-43	0.131813
Osimertinib	0.33	MGH1138	KRAS G12C	0.21	1.6637e-45	0.0441304
Osimertinib	1	MGH1138	KRAS G12C	0.21	5.01882e-46	0.0279487
Palbociclib	0.17	MGH1138	KRAS G12C	0.21	0.00681383	0.748592
Palbociclib	0.67	MGH1138	KRAS G12C	0.21	0.000748428	0.605178
Palbociclib	2	MGH1138	KRAS G12C	0.21	0.000869053	0.596817
PF-02341066	0.17	MGH1138	KRAS G12C	0.21	0.700999	0.968393
PF-02341066	0.67	MGH1138	KRAS G12C	0.21	0.190466	1.07673
PF-02341066	2	MGH1138	KRAS G12C	0.21	0.988616	0.942582
PF-04554878	0.17	MGH1138	KRAS G12C	0.21	0.10775	0.966992
PF-04554878	0.67	MGH1138	KRAS G12C	0.21	0.0146404	0.785372
PF-04554878	2	MGH1138	KRAS G12C	0.21	9.8431e-07	0.403803
PF-0562271	0.17	MGH1138	KRAS G12C	0.21	0.590919	0.995427
PF-0562271	0.67	MGH1138	KRAS G12C	0.21	0.0738158	0.868827
PF-0562271	2	MGH1138	KRAS G12C	0.21	2.02089e-17	0.368628
PRI-724	0.17	MGH1138	KRAS G12C	0.21	0.224429	1.01512
PRI-724	0.67	MGH1138	KRAS G12C	0.21	0.00421279	0.555232
PRI-724	2	MGH1138	KRAS G12C	0.21	1.64795e-10	0.208663
R428	0.08	MGH1138	KRAS G12C	0.21	0.0614846	0.904071
R428	0.33	MGH1138	KRAS G12C	0.21	0.495812	0.997193
R428	1	MGH1138	KRAS G12C	0.21	0.00709845	0.931643
RMC-4550	0.17	MGH1138	KRAS G12C	0.21	4.64227e-11	0.438316
RMC-4550	0.67	MGH1138	KRAS G12C	0.21	4.74303e-07	0.21927
RMC-4550	2	MGH1138	KRAS G12C	0.21	4.90495e-26	0.121051
RO5126766	0.17	MGH1138	KRAS G12C	0.21	1.15071e-07	0.321911
RO5126766	0.67	MGH1138	KRAS G12C	0.21	1.20644e-10	0.132246
RO5126766	2	MGH1138	KRAS G12C	0.21	6.56571e-47	0.0545601
RSL3	0.08	MGH1138	KRAS G12C	0.21	0.98835	1.01823
RSL3	0.33	MGH1138	KRAS G12C	0.21	1.79466e-05	0.657074
RSL3	1	MGH1138	KRAS G12C	0.21	5.67425e-33	0.451776
Ruxolitinib	0.17	MGH1138	KRAS G12C	0.21	0.359093	1.05764
Ruxolitinib	0.67	MGH1138	KRAS G12C	0.21	0.000103448	0.379449
Ruxolitinib	2	MGH1138	KRAS G12C	0.21	2.96147e-41	0.0562477
SAHA	0.17	MGH1138	KRAS G12C	0.21	0.00553074	0.627776
SAHA	0.67	MGH1138	KRAS G12C	0.21	3.68305e-05	0.236346
SAHA	2	MGH1138	KRAS G12C	0.21	8.21103e-15	0.0596116
SAR405	0.17	MGH1138	KRAS G12C	0.21	0.131783	0.960097
SAR405	0.67	MGH1138	KRAS G12C	0.21	0.0346907	0.862318
SAR405	2	MGH1138	KRAS G12C	0.21	3.01364e-06	0.622509
SBI-0206965	0.42	MGH1138	KRAS G12C	0.21	0.145745	0.938514
SBI-0206965	1.67	MGH1138	KRAS G12C	0.21	0.00057212	0.667449
SBI-0206965	5	MGH1138	KRAS G12C	0.21	1.96193e-32	0.142127
SHP099	0.42	MGH1138	KRAS G12C	0.21	0.548699	0.953841
SHP099	1.67	MGH1138	KRAS G12C	0.21	0.103244	0.91858
SHP099	5	MGH1138	KRAS G12C	0.21	0.0029242	0.0675908
STM2457	0.17	MGH1138	KRAS G12C	0.21	0.112051	1.14509
STM2457	0.67	MGH1138	KRAS G12C	0.21	0.0313032	1.13238
STM2457	2	MGH1138	KRAS G12C	0.21	0.208013	1.11699
Temsirolimus	0.42	MGH1138	KRAS G12C	0.21	0.0591967	1.2768
Temsirolimus	1.67	MGH1138	KRAS G12C	0.21	0.0530283	0.670523
Temsirolimus	5	MGH1138	KRAS G12C	0.21	1.90133e-34	0.399276
Thioridazine	0.83	MGH1138	KRAS G12C	0.21	0.020884	0.959285
Thioridazine	3.33	MGH1138	KRAS G12C	0.21	0.0142975	1.04469
Thioridazine	10	MGH1138	KRAS G12C	0.21	0.417958	0.948877
THZ1	0.08	MGH1138	KRAS G12C	0.21	7.47446e-08	0.704637
THZ1	0.33	MGH1138	KRAS G12C	0.21	1.18303e-07	0.123023
THZ1	1	MGH1138	KRAS G12C	0.21	9.73458e-45	0.0114836
TSA	0.08	MGH1138	KRAS G12C	0.21	2.29231e-05	0.316564
TSA	0.33	MGH1138	KRAS G12C	0.21	2.84481e-07	0.241978
TSA	1	MGH1138	KRAS G12C	0.21	1.08596e-06	0.334939
UK-88525	1.67	MGH1138	KRAS G12C	0.21	0.0555351	0.897527
UK-88525	6.67	MGH1138	KRAS G12C	0.21	0.0160968	0.848259
UK-88525	20	MGH1138	KRAS G12C	0.21	0.00398229	0.823569
UNC-0638	0.17	MGH1138	KRAS G12C	0.21	0.0104638	1.06145
UNC-0638	0.67	MGH1138	KRAS G12C	0.21	0.409236	0.988445
UNC-0638	2	MGH1138	KRAS G12C	0.21	0.965473	1.00249
UVI3003	0.42	MGH1138	KRAS G12C	0.21	0.0262415	1.31189
UVI3003	1.67	MGH1138	KRAS G12C	0.21	0.00226448	1.51045
UVI3003	5	MGH1138	KRAS G12C	0.21	0.001496	1.34443
VS-4718	0.17	MGH1138	KRAS G12C	0.21	0.00590691	0.57318
VS-4718	0.67	MGH1138	KRAS G12C	0.21	3.03425e-09	0.364535
VS-4718	2	MGH1138	KRAS G12C	0.21	1.06195e-08	0.192942
XAV-939	0.17	MGH1138	KRAS G12C	0.21	0.812568	0.971626
XAV-939	0.67	MGH1138	KRAS G12C	0.21	0.126373	0.884817
XAV-939	2	MGH1138	KRAS G12C	0.21	0.0151777	0.742092
3-MA	4.17	MGH1138	KRAS G12C	0.01	0.524512	0.99652
3-MA	16.67	MGH1138	KRAS G12C	0.01	0.500398	0.965588
3-MA	50	MGH1138	KRAS G12C	0.01	0.520407	1.02961
A-1155463	0.08	MGH1138	KRAS G12C	0.01	5.50373e-36	0.013949
A-1155463	0.33	MGH1138	KRAS G12C	0.01	2.01897e-44	0.010092
A-1155463	1	MGH1138	KRAS G12C	0.01	1.19993e-42	0.016661
ABT-199	0.08	MGH1138	KRAS G12C	0.01	0.0722631	1.0223
ABT-199	0.33	MGH1138	KRAS G12C	0.01	0.0270182	1.09345
ABT-199	1	MGH1138	KRAS G12C	0.01	0.0341793	1.05879
ABT-263	0.08	MGH1138	KRAS G12C	0.01	1.75556e-14	0.0368484
ABT-263	0.33	MGH1138	KRAS G12C	0.01	1.962e-13	0.018799
ABT-263	1	MGH1138	KRAS G12C	0.01	3.15943e-23	0.0101891
AEW541	0.17	MGH1138	KRAS G12C	0.01	0.00650982	0.571065
AEW541	0.67	MGH1138	KRAS G12C	0.01	0.00322881	0.306531
AEW541	2	MGH1138	KRAS G12C	0.01	0.00120934	0.169476
AM-0902	0.17	MGH1138	KRAS G12C	0.01	0.496613	0.994549
AM-0902	0.67	MGH1138	KRAS G12C	0.01	0.15117	1.02815
AM-0902	2	MGH1138	KRAS G12C	0.01	0.02113	0.941912
AR-13324	0.17	MGH1138	KRAS G12C	0.01	0.0137959	0.86874
AR-13324	0.67	MGH1138	KRAS G12C	0.01	0.0784458	0.859462
AR-13324	2	MGH1138	KRAS G12C	0.01	0.00700704	0.81047
AZ6102	0.17	MGH1138	KRAS G12C	0.01	0.0272875	0.749932
AZ6102	0.67	MGH1138	KRAS G12C	0.01	0.000135554	0.69772
AZ6102	2	MGH1138	KRAS G12C	0.01	0.0355474	0.72832
AZD0156	0.08	MGH1138	KRAS G12C	0.01	0.00340483	0.948593
AZD0156	0.33	MGH1138	KRAS G12C	0.01	0.00404454	0.824273
AZD0156	1	MGH1138	KRAS G12C	0.01	9.83362e-06	0.583305
AZD1775	0.08	MGH1138	KRAS G12C	0.01	0.00206781	0.731426
AZD1775	0.33	MGH1138	KRAS G12C	0.01	1.64684e-05	0.251296
AZD1775	1	MGH1138	KRAS G12C	0.01	2.37491e-06	0.264743
AZD2811	0.08	MGH1138	KRAS G12C	0.01	0.0015933	0.61552
AZD2811	0.33	MGH1138	KRAS G12C	0.01	0.00155965	0.569515
AZD2811	1	MGH1138	KRAS G12C	0.01	2.31538e-05	0.571701
AZD4320	0.08	MGH1138	KRAS G12C	0.01	6.60365e-46	0.0136622
AZD4320	0.33	MGH1138	KRAS G12C	0.01	1.56956e-45	0.0168481
AZD4320	1	MGH1138	KRAS G12C	0.01	6.34293e-40	0.0125209
AZD4547	0.17	MGH1138	KRAS G12C	0.01	0.275425	1.02513
AZD4547	0.67	MGH1138	KRAS G12C	0.01	0.712184	1.00821
AZD4547	2	MGH1138	KRAS G12C	0.01	0.0165931	0.930475
AZD5153	0.17	MGH1138	KRAS G12C	0.01	1.02647e-05	0.142149
AZD5153	0.67	MGH1138	KRAS G12C	0.01	2.16682e-09	0.11079
AZD5153	2	MGH1138	KRAS G12C	0.01	2.26968e-08	0.0808922
AZD5582	0.17	MGH1138	KRAS G12C	0.01	0.00469984	1.10571
AZD5582	0.67	MGH1138	KRAS G12C	0.01	0.447077	1.00269
AZD5582	2	MGH1138	KRAS G12C	0.01	0.000377193	0.84596
AZD5991	0.08	MGH1138	KRAS G12C	0.01	0.212665	0.942617
AZD5991	0.33	MGH1138	KRAS G12C	0.01	0.487395	0.982167
AZD5991	1	MGH1138	KRAS G12C	0.01	0.0828044	0.895047
AZD6094	0.17	MGH1138	KRAS G12C	0.01	0.0471547	1.04215
AZD6094	0.67	MGH1138	KRAS G12C	0.01	0.326822	0.98642
AZD6094	2	MGH1138	KRAS G12C	0.01	0.365161	1.01613
AZD6244	0.17	MGH1138	KRAS G12C	0.01	0.000676894	0.256471
AZD6244	0.67	MGH1138	KRAS G12C	0.01	7.83288e-16	0.0835065
AZD6244	2	MGH1138	KRAS G12C	0.01	1.74405e-35	0.0449618
AZD6738	0.17	MGH1138	KRAS G12C	0.01	0.139341	1.07214
AZD6738	0.67	MGH1138	KRAS G12C	0.01	0.565184	1.04697
AZD6738	2	MGH1138	KRAS G12C	0.01	0.00409951	0.799612
AZD8186	0.17	MGH1138	KRAS G12C	0.01	0.00343097	0.907121
AZD8186	0.67	MGH1138	KRAS G12C	0.01	7.1712e-06	0.707826
AZD8186	2	MGH1138	KRAS G12C	0.01	0.000715711	0.456944
AZD8835	0.17	MGH1138	KRAS G12C	0.01	0.0663412	0.842198
AZD8835	0.67	MGH1138	KRAS G12C	0.01	0.00379813	0.518968
AZD8835	2	MGH1138	KRAS G12C	0.01	0.000268182	0.289873
BGJ398	0.08	MGH1138	KRAS G12C	0.01	0.475099	1.00336
BGJ398	0.33	MGH1138	KRAS G12C	0.01	0.906152	1.00466
BGJ398	1	MGH1138	KRAS G12C	0.01	0.0536163	0.899488
BI-3406	0.17	MGH1138	KRAS G12C	0.01	0.014244	0.774306
BI-3406	0.67	MGH1138	KRAS G12C	0.01	0.0150972	0.760258
BI-3406	2	MGH1138	KRAS G12C	0.01	1.7583e-19	0.763915
BI-3812	0.17	MGH1138	KRAS G12C	0.01	0.180703	1.06467
BI-3812	0.67	MGH1138	KRAS G12C	0.01	0.294602	1.01713
BI-3812	2	MGH1138	KRAS G12C	0.01	0.427113	1.02961
BIBW2992	0.08	MGH1138	KRAS G12C	0.01	1.36956e-05	0.0963825
BIBW2992	0.33	MGH1138	KRAS G12C	0.01	8.1012e-09	0.0969099
BIBW2992	1	MGH1138	KRAS G12C	0.01	1.66278e-24	0.0510194
BMS-354825	0.08	MGH1138	KRAS G12C	0.01	1.02487e-25	0.0216527
BMS-354825	0.33	MGH1138	KRAS G12C	0.01	9.10652e-27	0.0157163
BMS-354825	1	MGH1138	KRAS G12C	0.01	4.97664e-51	0.0137909
BMS-754807	0.08	MGH1138	KRAS G12C	0.01	0.00071313	0.306668
BMS-754807	0.33	MGH1138	KRAS G12C	0.01	8.41577e-05	0.191219
BMS-754807	1	MGH1138	KRAS G12C	0.01	2.19499e-08	0.0398537
CH5424802	0.17	MGH1138	KRAS G12C	0.01	0.223164	0.986135
CH5424802	0.67	MGH1138	KRAS G12C	0.01	0.0293839	0.922992
CH5424802	2	MGH1138	KRAS G12C	0.01	0.00985652	0.938169
CHIR124	0.08	MGH1138	KRAS G12C	0.01	0.206153	1.08549
CHIR124	0.33	MGH1138	KRAS G12C	0.01	0.492812	1.03977
CHIR124	1	MGH1138	KRAS G12C	0.01	0.207191	0.835851
CHIR99021	0.13	MGH1138	KRAS G12C	0.01	0.102184	0.899407
CHIR99021	0.5	MGH1138	KRAS G12C	0.01	0.00762666	0.652478
CHIR99021	1.5	MGH1138	KRAS G12C	0.01	0.00237759	0.262173
Chloroquine	4.17	MGH1138	KRAS G12C	0.01	0.363872	0.922445
Chloroquine	16.67	MGH1138	KRAS G12C	0.01	7.55581e-06	1.03504
Chloroquine	50	MGH1138	KRAS G12C	0.01	2.99994e-07	0.0174691
CPI-360	0.42	MGH1138	KRAS G12C	0.01	0.572087	1.05768
CPI-360	1.67	MGH1138	KRAS G12C	0.01	0.257324	0.946536
CPI-360	5	MGH1138	KRAS G12C	0.01	0.0439085	0.96682
CPI-455	0.83	MGH1138	KRAS G12C	0.01	0.676294	0.997101
CPI-455	3.33	MGH1138	KRAS G12C	0.01	0.717714	1.00585
CPI-455	10	MGH1138	KRAS G12C	0.01	0.121438	1.05701
DS-3201	0.17	MGH1138	KRAS G12C	0.01	0.336633	1.01049
DS-3201	0.67	MGH1138	KRAS G12C	0.01	0.822748	0.999122
DS-3201	2	MGH1138	KRAS G12C	0.01	0.88853	0.987654
eFT226	0.003	MGH1138	KRAS G12C	0.01	0.00365241	0.767055
eFT226	0.01	MGH1138	KRAS G12C	0.01	2.45942e-06	0.378549
eFT226	0.04	MGH1138	KRAS G12C	0.01	8.87926e-20	0.222674
EMD1214063	0.17	MGH1138	KRAS G12C	0.01	0.155232	1.0713
EMD1214063	0.67	MGH1138	KRAS G12C	0.01	0.208782	1.13935
EMD1214063	2	MGH1138	KRAS G12C	0.01	0.00711909	1.36449
EPZ-6438	0.17	MGH1138	KRAS G12C	0.01	0.440143	0.997275
EPZ-6438	0.67	MGH1138	KRAS G12C	0.01	0.167213	1.03004
EPZ-6438	2	MGH1138	KRAS G12C	0.01	0.0949606	1.04421
Etomoxir	16.67	MGH1138	KRAS G12C	0.01	0.00538779	0.642635
Etomoxir	66.67	MGH1138	KRAS G12C	0.01	9.9104e-05	0.411774
Etomoxir	200	MGH1138	KRAS G12C	0.01	2.72695e-09	0.253824
Everolimus	0.17	MGH1138	KRAS G12C	0.01	0.0103928	0.83687
Everolimus	0.67	MGH1138	KRAS G12C	0.01	0.00325911	0.813368
Everolimus	2	MGH1138	KRAS G12C	0.01	9.99788e-06	0.817916
GSI-XX	0.83	MGH1138	KRAS G12C	0.01	0.0124493	0.837455
GSI-XX	3.33	MGH1138	KRAS G12C	0.01	1.71747e-11	0.860867
GSI-XX	10	MGH1138	KRAS G12C	0.01	0.00174623	0.847254
GSK1120212	0.01	MGH1138	KRAS G12C	0.01	0.00255572	0.638891
GSK1120212	0.03	MGH1138	KRAS G12C	0.01	5.32315e-05	0.301435
GSK1120212	0.1	MGH1138	KRAS G12C	0.01	3.44965e-06	0.0826513
GSK269962	0.17	MGH1138	KRAS G12C	0.01	0.220374	0.961935
GSK269962	0.67	MGH1138	KRAS G12C	0.01	0.0801247	0.937488
GSK269962	2	MGH1138	KRAS G12C	0.01	0.0825969	0.973096
GSK3368715	0.17	MGH1138	KRAS G12C	0.01	0.00214085	0.805758
GSK3368715	0.67	MGH1138	KRAS G12C	0.01	2.04786e-06	0.777225
GSK3368715	2	MGH1138	KRAS G12C	0.01	0.000467151	0.773967
GSK467	0.17	MGH1138	KRAS G12C	0.01	0.00114338	1.04009
GSK467	0.67	MGH1138	KRAS G12C	0.01	5.7382e-05	1.05687
GSK467	2	MGH1138	KRAS G12C	0.01	0.00087689	1.05324
GSK591	0.17	MGH1138	KRAS G12C	0.01	0.613498	0.989823
GSK591	0.67	MGH1138	KRAS G12C	0.01	0.0682493	1.11387
GSK591	2	MGH1138	KRAS G12C	0.01	0.164008	1.03974
GSKJ4	0.83	MGH1138	KRAS G12C	0.01	0.383573	1.02123
GSKJ4	3.33	MGH1138	KRAS G12C	0.01	0.0755445	1.04601
GSKJ4	10	MGH1138	KRAS G12C	0.01	1.00604e-05	0.709901
IACS-010759	0.08	MGH1138	KRAS G12C	0.01	0.0531162	0.658068
IACS-010759	0.33	MGH1138	KRAS G12C	0.01	0.00996816	0.821395
IACS-010759	1	MGH1138	KRAS G12C	0.01	0.74894	1.00864
JH-RE-06	0.42	MGH1138	KRAS G12C	0.01	0.242205	0.920024
JH-RE-06	1.67	MGH1138	KRAS G12C	0.01	4.56704e-32	0.0378284
JH-RE-06	5	MGH1138	KRAS G12C	0.01	3.01752e-11	0.0418856
JNJ-26481585	0.01	MGH1138	KRAS G12C	0.01	0.916992	1.0039
JNJ-26481585	0.03	MGH1138	KRAS G12C	0.01	0.599731	0.998047
JNJ-26481585	0.1	MGH1138	KRAS G12C	0.01	0.0567227	0.823581
JQ1	0.42	MGH1138	KRAS G12C	0.01	1.00287e-21	0.125455
JQ1	1.67	MGH1138	KRAS G12C	0.01	1.62174e-20	0.116809
JQ1	5	MGH1138	KRAS G12C	0.01	1.06975e-05	0.103953
K-975	0.08	MGH1138	KRAS G12C	0.01	0.0010128	0.363168
K-975	0.33	MGH1138	KRAS G12C	0.01	0.00225189	0.331524
K-975	1	MGH1138	KRAS G12C	0.01	0.000356693	0.288392
KD025	0.17	MGH1138	KRAS G12C	0.01	0.379658	1.01756
KD025	0.67	MGH1138	KRAS G12C	0.01	0.537015	0.972932
KD025	2	MGH1138	KRAS G12C	0.01	0.00332638	0.823526
LY2606368	0.08	MGH1138	KRAS G12C	0.01	0.000762856	0.444372
LY2606368	0.33	MGH1138	KRAS G12C	0.01	0.000444347	0.360044
LY2606368	1	MGH1138	KRAS G12C	0.01	0.00414655	0.429684
LY2835219	0.08	MGH1138	KRAS G12C	0.01	0.00129279	0.821862
LY2835219	0.33	MGH1138	KRAS G12C	0.01	2.84152e-06	0.97383
LY2835219	1	MGH1138	KRAS G12C	0.01	0.00757077	1.14114
M6620	0.17	MGH1138	KRAS G12C	0.01	0.016644	0.81696
M6620	0.67	MGH1138	KRAS G12C	0.01	2.52427e-07	0.749661
M6620	2	MGH1138	KRAS G12C	0.01	0.0111955	0.61199
MHY1485	1.67	MGH1138	KRAS G12C	0.01	0.0521053	1.128
MHY1485	6.67	MGH1138	KRAS G12C	0.01	0.00502005	1.20829
MHY1485	20	MGH1138	KRAS G12C	0.01	0.00323866	1.31027
ML210	0.17	MGH1138	KRAS G12C	0.01	0.167814	1.06118
ML210	0.67	MGH1138	KRAS G12C	0.01	0.0366629	0.958248
ML210	2	MGH1138	KRAS G12C	0.01	0.000593284	1.04991
MLN120B	0.17	MGH1138	KRAS G12C	0.01	0.0441619	0.949484
MLN120B	0.67	MGH1138	KRAS G12C	0.01	0.567529	1.03693
MLN120B	2	MGH1138	KRAS G12C	0.01	0.657291	0.978733
MLN8237	0.04	MGH1138	KRAS G12C	0.01	0.013516	0.819432
MLN8237	0.17	MGH1138	KRAS G12C	0.01	0.0130791	0.767515
MLN8237	0.5	MGH1138	KRAS G12C	0.01	0.00797567	0.731581
MRT68921	0.17	MGH1138	KRAS G12C	0.01	0.0130127	1.08415
MRT68921	0.67	MGH1138	KRAS G12C	0.01	0.0146125	0.831791
MRT68921	2	MGH1138	KRAS G12C	0.01	0.000382167	0.701051
MS023	0.17	MGH1138	KRAS G12C	0.01	0.000606422	0.879683
MS023	0.67	MGH1138	KRAS G12C	0.01	0.0201339	0.86181
MS023	2	MGH1138	KRAS G12C	0.01	0.00526741	0.779034
MS-275	0.17	MGH1138	KRAS G12C	0.01	0.0522044	0.924308
MS-275	0.67	MGH1138	KRAS G12C	0.01	0.00231324	0.61869
MS-275	2	MGH1138	KRAS G12C	0.01	0.00028413	0.112455
MYF-01-37	0.83	MGH1138	KRAS G12C	0.01	0.000509605	0.858436
MYF-01-37	3.33	MGH1138	KRAS G12C	0.01	0.00240199	0.881076
MYF-01-37	10	MGH1138	KRAS G12C	0.01	0.831552	0.990789
Nelfinavir	0.42	MGH1138	KRAS G12C	0.01	0.62573	1.00649
Nelfinavir	1.67	MGH1138	KRAS G12C	0.01	0.00471742	0.878022
Nelfinavir	5	MGH1138	KRAS G12C	0.01	0.00157905	0.559191
Nirogacestat	0.17	MGH1138	KRAS G12C	0.01	0.0333339	0.79239
Nirogacestat	0.67	MGH1138	KRAS G12C	0.01	0.00221555	0.518502
Nirogacestat	2	MGH1138	KRAS G12C	0.01	0.000901111	0.206298
NT157	0.42	MGH1138	KRAS G12C	0.01	0.0287006	1.0836
NT157	1.67	MGH1138	KRAS G12C	0.01	0.131443	1.07327
NT157	5	MGH1138	KRAS G12C	0.01	0.00668539	0.428968
NVP2	0.08	MGH1138	KRAS G12C	0.01	7.42793e-44	0.0332012
NVP2	0.33	MGH1138	KRAS G12C	0.01	7.0358e-46	0.0162601
NVP2	1	MGH1138	KRAS G12C	0.01	2.27918e-44	0.0247014
Oligomycin	0.08	MGH1138	KRAS G12C	0.01	0.00472303	0.906269
Oligomycin	0.33	MGH1138	KRAS G12C	0.01	0.163808	0.955024
Oligomycin	1	MGH1138	KRAS G12C	0.01	0.0269392	0.792134
OSI-906	0.17	MGH1138	KRAS G12C	0.01	0.00572863	0.498714
OSI-906	0.67	MGH1138	KRAS G12C	0.01	0.00177294	0.308575
OSI-906	2	MGH1138	KRAS G12C	0.01	1.0965e-38	0.345563
Osimertinib	0.08	MGH1138	KRAS G12C	0.01	0.000532465	0.275601
Osimertinib	0.33	MGH1138	KRAS G12C	0.01	0.000614808	0.142652
Osimertinib	1	MGH1138	KRAS G12C	0.01	0.000274971	0.112175
Palbociclib	0.17	MGH1138	KRAS G12C	0.01	0.005456	0.740826
Palbociclib	0.67	MGH1138	KRAS G12C	0.01	0.00155168	0.682836
Palbociclib	2	MGH1138	KRAS G12C	0.01	5.57046e-28	0.710299
PF-02341066	0.17	MGH1138	KRAS G12C	0.01	0.864795	1.02092
PF-02341066	0.67	MGH1138	KRAS G12C	0.01	0.826313	1.01344
PF-02341066	2	MGH1138	KRAS G12C	0.01	0.131316	0.922765
PF-04554878	0.17	MGH1138	KRAS G12C	0.01	0.0178105	0.849839
PF-04554878	0.67	MGH1138	KRAS G12C	0.01	0.00109043	0.721552
PF-04554878	2	MGH1138	KRAS G12C	0.01	0.000349257	0.550133
PF-0562271	0.17	MGH1138	KRAS G12C	0.01	0.0222381	0.933213
PF-0562271	0.67	MGH1138	KRAS G12C	0.01	7.00268e-05	0.668805
PF-0562271	2	MGH1138	KRAS G12C	0.01	0.000190309	0.35028
PRI-724	0.17	MGH1138	KRAS G12C	0.01	0.504756	1.00004
PRI-724	0.67	MGH1138	KRAS G12C	0.01	0.0277995	0.613114
PRI-724	2	MGH1138	KRAS G12C	0.01	0.0136264	0.589
R428	0.08	MGH1138	KRAS G12C	0.01	0.217942	0.949035
R428	0.33	MGH1138	KRAS G12C	0.01	0.200048	0.973232
R428	1	MGH1138	KRAS G12C	0.01	0.229051	0.936508
RMC-4550	0.17	MGH1138	KRAS G12C	0.01	1.92504e-05	0.497357
RMC-4550	0.67	MGH1138	KRAS G12C	0.01	9.23665e-11	0.345331
RMC-4550	2	MGH1138	KRAS G12C	0.01	0.000677742	0.277121
RO5126766	0.17	MGH1138	KRAS G12C	0.01	0.00337791	0.427241
RO5126766	0.67	MGH1138	KRAS G12C	0.01	3.79246e-36	0.0942495
RO5126766	2	MGH1138	KRAS G12C	0.01	8.37845e-44	0.0397256
RSL3	0.08	MGH1138	KRAS G12C	0.01	0.100567	0.936466
RSL3	0.33	MGH1138	KRAS G12C	0.01	0.0166933	0.779681
RSL3	1	MGH1138	KRAS G12C	0.01	0.00492131	0.588445
Ruxolitinib	0.17	MGH1138	KRAS G12C	0.01	0.0845983	0.891325
Ruxolitinib	0.67	MGH1138	KRAS G12C	0.01	2.429e-24	0.189673
Ruxolitinib	2	MGH1138	KRAS G12C	0.01	7.02522e-16	0.0435254
SAHA	0.17	MGH1138	KRAS G12C	0.01	6.77092e-07	0.877856
SAHA	0.67	MGH1138	KRAS G12C	0.01	0.000700731	0.429845
SAHA	2	MGH1138	KRAS G12C	0.01	6.39305e-12	0.0577453
SAR405	0.17	MGH1138	KRAS G12C	0.01	0.105529	1.07239
SAR405	0.67	MGH1138	KRAS G12C	0.01	0.10799	0.955404
SAR405	2	MGH1138	KRAS G12C	0.01	0.0171882	0.866987
SBI-0206965	0.42	MGH1138	KRAS G12C	0.01	0.00584131	0.89657
SBI-0206965	1.67	MGH1138	KRAS G12C	0.01	0.000959518	0.529424
SBI-0206965	5	MGH1138	KRAS G12C	0.01	0.000261458	0.256201
SHP099	0.42	MGH1138	KRAS G12C	0.01	0.436368	1.00863
SHP099	1.67	MGH1138	KRAS G12C	0.01	4.88364e-05	0.761659
SHP099	5	MGH1138	KRAS G12C	0.01	7.12718e-07	0.0428842
STM2457	0.17	MGH1138	KRAS G12C	0.01	2.70263e-15	1.12282
STM2457	0.67	MGH1138	KRAS G12C	0.01	0.00659992	1.11695
STM2457	2	MGH1138	KRAS G12C	0.01	0.0822331	1.09734
Temsirolimus	0.42	MGH1138	KRAS G12C	0.01	0.790707	0.972264
Temsirolimus	1.67	MGH1138	KRAS G12C	0.01	0.354928	1.05338
Temsirolimus	5	MGH1138	KRAS G12C	0.01	6.22185e-05	0.810448
Thioridazine	0.83	MGH1138	KRAS G12C	0.01	0.764092	1.00004
Thioridazine	3.33	MGH1138	KRAS G12C	0.01	0.312862	1.07384
Thioridazine	10	MGH1138	KRAS G12C	0.01	0.0642238	0.68127
THZ1	0.08	MGH1138	KRAS G12C	0.01	0.00121132	0.176432
THZ1	0.33	MGH1138	KRAS G12C	0.01	3.45396e-30	0.022699
THZ1	1	MGH1138	KRAS G12C	0.01	1.05536e-07	0.0143828
TSA	0.08	MGH1138	KRAS G12C	0.01	0.000192374	0.608311
TSA	0.33	MGH1138	KRAS G12C	0.01	0.00694379	0.584292
TSA	1	MGH1138	KRAS G12C	0.01	7.8328e-06	0.624313
UK-88525	1.67	MGH1138	KRAS G12C	0.01	0.0927619	0.911963
UK-88525	6.67	MGH1138	KRAS G12C	0.01	0.672526	0.981812
UK-88525	20	MGH1138	KRAS G12C	0.01	0.772227	1.04138
UNC-0638	0.17	MGH1138	KRAS G12C	0.01	0.0942657	0.969497
UNC-0638	0.67	MGH1138	KRAS G12C	0.01	0.933538	0.983337
UNC-0638	2	MGH1138	KRAS G12C	0.01	0.0470998	1.15246
UVI3003	0.42	MGH1138	KRAS G12C	0.01	0.00761809	1.1171
UVI3003	1.67	MGH1138	KRAS G12C	0.01	0.0056109	1.21059
UVI3003	5	MGH1138	KRAS G12C	0.01	0.00108446	1.23866
VS-4718	0.17	MGH1138	KRAS G12C	0.01	0.00246064	0.744391
VS-4718	0.67	MGH1138	KRAS G12C	0.01	0.00179612	0.58707
VS-4718	2	MGH1138	KRAS G12C	0.01	9.45412e-05	0.232767
XAV-939	0.17	MGH1138	KRAS G12C	0.01	0.433541	1.02302
XAV-939	0.67	MGH1138	KRAS G12C	0.01	0.202663	0.942326
XAV-939	2	MGH1138	KRAS G12C	0.01	0.0375805	0.856811
3-MA	4.17	MGH134	EGFR mut	0.21	0.350866	0.803298
3-MA	16.67	MGH134	EGFR mut	0.21	0.807394	0.999111
3-MA	50	MGH134	EGFR mut	0.21	0.156168	0.83448
A-1155463	0.08	MGH134	EGFR mut	0.21	0.000438168	0.256983
A-1155463	0.33	MGH134	EGFR mut	0.21	4.85116e-13	0.206242
A-1155463	1	MGH134	EGFR mut	0.21	0.000126741	0.088753
ABT-199	0.08	MGH134	EGFR mut	0.21	0.170142	0.97084
ABT-199	0.33	MGH134	EGFR mut	0.21	0.111155	0.912521
ABT-199	1	MGH134	EGFR mut	0.21	0.162312	0.919458
ABT-263	0.08	MGH134	EGFR mut	0.21	0.212612	0.931135
ABT-263	0.33	MGH134	EGFR mut	0.21	0.00165045	0.837795
ABT-263	1	MGH134	EGFR mut	0.21	3.58729e-05	0.411734
AEW541	0.17	MGH134	EGFR mut	0.21	2.3402e-10	0.645085
AEW541	0.67	MGH134	EGFR mut	0.21	0.000119365	0.561017
AEW541	2	MGH134	EGFR mut	0.21	1.68357e-05	0.367313
AM-0902	0.17	MGH134	EGFR mut	0.21	0.272806	0.966813
AM-0902	0.67	MGH134	EGFR mut	0.21	0.308019	0.760593
AM-0902	2	MGH134	EGFR mut	0.21	0.112924	1.07368
AR-13324	0.17	MGH134	EGFR mut	0.21	0.380163	0.939745
AR-13324	0.67	MGH134	EGFR mut	0.21	0.272996	0.799821
AR-13324	2	MGH134	EGFR mut	0.21	0.11872	0.889256
AZ6102	0.17	MGH134	EGFR mut	0.21	4.96299e-06	0.349398
AZ6102	0.67	MGH134	EGFR mut	0.21	1.21246e-05	0.41763
AZ6102	2	MGH134	EGFR mut	0.21	2.20025e-08	0.302652
AZD0156	0.08	MGH134	EGFR mut	0.21	0.551532	1.02926
AZD0156	0.33	MGH134	EGFR mut	0.21	0.592027	0.969074
AZD0156	1	MGH134	EGFR mut	0.21	0.196077	0.93554
AZD1775	0.08	MGH134	EGFR mut	0.21	0.336095	0.96068
AZD1775	0.33	MGH134	EGFR mut	0.21	0.14113	0.863046
AZD1775	1	MGH134	EGFR mut	0.21	0.027431	0.704926
AZD2811	0.08	MGH134	EGFR mut	0.21	0.0122493	0.581554
AZD2811	0.33	MGH134	EGFR mut	0.21	7.75081e-07	0.304484
AZD2811	1	MGH134	EGFR mut	0.21	4.81111e-25	0.255741
AZD4320	0.08	MGH134	EGFR mut	0.21	0.00140738	0.788065
AZD4320	0.33	MGH134	EGFR mut	0.21	0.0246365	0.621532
AZD4320	1	MGH134	EGFR mut	0.21	0.00024941	0.315977
AZD4547	0.17	MGH134	EGFR mut	0.21	0.391103	1.00077
AZD4547	0.67	MGH134	EGFR mut	0.21	0.109561	1.05183
AZD4547	2	MGH134	EGFR mut	0.21	0.855629	1.00773
AZD5153	0.17	MGH134	EGFR mut	0.21	4.63528e-27	0.374627
AZD5153	0.67	MGH134	EGFR mut	0.21	2.88036e-11	0.176804
AZD5153	2	MGH134	EGFR mut	0.21	4.53394e-15	0.0748522
AZD5582	0.17	MGH134	EGFR mut	0.21	7.50377e-07	0.509909
AZD5582	0.67	MGH134	EGFR mut	0.21	0.000256077	0.549149
AZD5582	2	MGH134	EGFR mut	0.21	0.00100635	0.541377
AZD5991	0.08	MGH134	EGFR mut	0.21	0.593132	0.990858
AZD5991	0.33	MGH134	EGFR mut	0.21	0.122834	0.680015
AZD5991	1	MGH134	EGFR mut	0.21	1.62576e-07	0.636596
AZD6094	0.17	MGH134	EGFR mut	0.21	0.237944	0.974035
AZD6094	0.67	MGH134	EGFR mut	0.21	0.073738	0.91578
AZD6094	2	MGH134	EGFR mut	0.21	0.0307155	0.964863
AZD6244	0.17	MGH134	EGFR mut	0.21	0.0012811	0.745251
AZD6244	0.67	MGH134	EGFR mut	0.21	0.00405671	0.681333
AZD6244	2	MGH134	EGFR mut	0.21	0.00461136	0.722412
AZD6738	0.17	MGH134	EGFR mut	0.21	4.19123e-09	0.793411
AZD6738	0.67	MGH134	EGFR mut	0.21	0.00980525	0.704896
AZD6738	2	MGH134	EGFR mut	0.21	0.181925	0.815941
AZD8186	0.17	MGH134	EGFR mut	0.21	0.0851422	0.837767
AZD8186	0.67	MGH134	EGFR mut	0.21	0.00959704	0.831719
AZD8186	2	MGH134	EGFR mut	0.21	2.73461e-06	0.768951
AZD8835	0.17	MGH134	EGFR mut	0.21	0.940715	0.99947
AZD8835	0.67	MGH134	EGFR mut	0.21	0.189277	0.844994
AZD8835	2	MGH134	EGFR mut	0.21	0.0130433	0.810245
BGJ398	0.08	MGH134	EGFR mut	0.21	0.0548769	0.908935
BGJ398	0.33	MGH134	EGFR mut	0.21	0.533131	0.98336
BGJ398	1	MGH134	EGFR mut	0.21	0.182778	0.963575
BI-3406	0.17	MGH134	EGFR mut	0.21	0.829096	1.02953
BI-3406	0.67	MGH134	EGFR mut	0.21	0.366724	0.964247
BI-3406	2	MGH134	EGFR mut	0.21	0.818089	1.09209
BI-3812	0.17	MGH134	EGFR mut	0.21	0.417922	0.923692
BI-3812	0.67	MGH134	EGFR mut	0.21	0.593026	0.897369
BI-3812	2	MGH134	EGFR mut	0.21	0.103105	0.922415
BIBW2992	0.08	MGH134	EGFR mut	0.21	0.0512735	1.10779
BIBW2992	0.33	MGH134	EGFR mut	0.21	0.458941	0.96359
BIBW2992	1	MGH134	EGFR mut	0.21	0.0265442	0.730535
BMS-354825	0.08	MGH134	EGFR mut	0.21	2.0983e-26	0.120146
BMS-354825	0.33	MGH134	EGFR mut	0.21	1.45118e-45	0.0172446
BMS-354825	1	MGH134	EGFR mut	0.21	3.21019e-45	0.0136334
BMS-754807	0.08	MGH134	EGFR mut	0.21	0.0418729	0.781772
BMS-754807	0.33	MGH134	EGFR mut	0.21	2.78117e-08	0.646513
BMS-754807	1	MGH134	EGFR mut	0.21	0.0102829	0.344087
CH5424802	0.17	MGH134	EGFR mut	0.21	0.00190578	0.947304
CH5424802	0.67	MGH134	EGFR mut	0.21	0.0147545	0.870266
CH5424802	2	MGH134	EGFR mut	0.21	0.00323772	0.781908
CHIR124	0.08	MGH134	EGFR mut	0.21	0.342988	0.969043
CHIR124	0.33	MGH134	EGFR mut	0.21	0.0238922	0.791853
CHIR124	1	MGH134	EGFR mut	0.21	0.030532	0.712111
CHIR99021	0.13	MGH134	EGFR mut	0.21	0.148899	0.899352
CHIR99021	0.5	MGH134	EGFR mut	0.21	0.0732769	0.77735
CHIR99021	1.5	MGH134	EGFR mut	0.21	7.77975e-05	0.187552
Chloroquine	4.17	MGH134	EGFR mut	0.21	0.496042	1.0133
Chloroquine	16.67	MGH134	EGFR mut	0.21	0.089073	0.577022
Chloroquine	50	MGH134	EGFR mut	0.21	7.03185e-37	0.0282335
CPI-360	0.42	MGH134	EGFR mut	0.21	0.281125	0.978474
CPI-360	1.67	MGH134	EGFR mut	0.21	0.0364258	0.911944
CPI-360	5	MGH134	EGFR mut	0.21	0.145901	0.933611
CPI-455	0.83	MGH134	EGFR mut	0.21	0.283096	0.963
CPI-455	3.33	MGH134	EGFR mut	0.21	0.125413	0.991125
CPI-455	10	MGH134	EGFR mut	0.21	0.0949575	0.930971
DS-3201	0.17	MGH134	EGFR mut	0.21	0.0383443	1.09872
DS-3201	0.67	MGH134	EGFR mut	0.21	0.0131417	0.8631
DS-3201	2	MGH134	EGFR mut	0.21	0.0349417	0.931362
eFT226	0.003	MGH134	EGFR mut	0.21	0.0109706	0.63982
eFT226	0.01	MGH134	EGFR mut	0.21	0.000327694	0.366939
eFT226	0.04	MGH134	EGFR mut	0.21	8.08052e-05	0.130596
EMD1214063	0.17	MGH134	EGFR mut	0.21	0.244767	0.9376
EMD1214063	0.67	MGH134	EGFR mut	0.21	0.00384512	1.02655
EMD1214063	2	MGH134	EGFR mut	0.21	0.885213	1.02103
EPZ-6438	0.17	MGH134	EGFR mut	0.21	0.285735	0.96288
EPZ-6438	0.67	MGH134	EGFR mut	0.21	0.429669	0.957484
EPZ-6438	2	MGH134	EGFR mut	0.21	0.138863	1.01978
Etomoxir	16.67	MGH134	EGFR mut	0.21	0.000169045	0.639082
Etomoxir	66.67	MGH134	EGFR mut	0.21	1.55777e-18	0.261448
Etomoxir	200	MGH134	EGFR mut	0.21	1.11078e-07	0.0901303
Everolimus	0.17	MGH134	EGFR mut	0.21	0.0767309	1.03358
Everolimus	0.67	MGH134	EGFR mut	0.21	0.129525	0.993873
Everolimus	2	MGH134	EGFR mut	0.21	0.120107	0.932493
GSI-XX	0.83	MGH134	EGFR mut	0.21	5.86263e-12	0.699008
GSI-XX	3.33	MGH134	EGFR mut	0.21	0.00410651	0.835318
GSI-XX	10	MGH134	EGFR mut	0.21	0.024923	0.826986
GSK1120212	0.01	MGH134	EGFR mut	0.21	0.0436017	0.823334
GSK1120212	0.03	MGH134	EGFR mut	0.21	0.00592836	0.788009
GSK1120212	0.1	MGH134	EGFR mut	0.21	0.00551777	0.737063
GSK269962	0.17	MGH134	EGFR mut	0.21	0.0848669	0.860081
GSK269962	0.67	MGH134	EGFR mut	0.21	0.0506041	0.897224
GSK269962	2	MGH134	EGFR mut	0.21	0.0409742	0.849499
GSK3368715	0.17	MGH134	EGFR mut	0.21	0.00523578	0.858484
GSK3368715	0.67	MGH134	EGFR mut	0.21	0.0039921	0.828176
GSK3368715	2	MGH134	EGFR mut	0.21	0.00856913	0.795877
GSK467	0.17	MGH134	EGFR mut	0.21	0.460589	0.999225
GSK467	0.67	MGH134	EGFR mut	0.21	0.175986	0.781277
GSK467	2	MGH134	EGFR mut	0.21	3.1685e-08	0.851534
GSK591	0.17	MGH134	EGFR mut	0.21	0.228907	1.11726
GSK591	0.67	MGH134	EGFR mut	0.21	0.069316	1.13337
GSK591	2	MGH134	EGFR mut	0.21	0.220616	1.11038
GSKJ4	0.83	MGH134	EGFR mut	0.21	0.00999082	1.11227
GSKJ4	3.33	MGH134	EGFR mut	0.21	0.0162817	0.787255
GSKJ4	10	MGH134	EGFR mut	0.21	0.00726622	0.512675
IACS-010759	0.08	MGH134	EGFR mut	0.21	0.624348	0.993038
IACS-010759	0.33	MGH134	EGFR mut	0.21	0.118433	0.968492
IACS-010759	1	MGH134	EGFR mut	0.21	0.109725	0.854153
JH-RE-06	0.42	MGH134	EGFR mut	0.21	0.0220902	1.10465
JH-RE-06	1.67	MGH134	EGFR mut	0.21	0.00108242	0.20984
JH-RE-06	5	MGH134	EGFR mut	0.21	7.30983e-42	0.0341994
JNJ-26481585	0.01	MGH134	EGFR mut	0.21	0.154946	0.946694
JNJ-26481585	0.03	MGH134	EGFR mut	0.21	0.0770681	0.89403
JNJ-26481585	0.1	MGH134	EGFR mut	0.21	0.0652663	0.798521
JQ1	0.42	MGH134	EGFR mut	0.21	7.68089e-05	0.372022
JQ1	1.67	MGH134	EGFR mut	0.21	2.65689e-17	0.147837
JQ1	5	MGH134	EGFR mut	0.21	4.42759e-46	0.041365
K-975	0.08	MGH134	EGFR mut	0.21	1.4324e-05	0.402438
K-975	0.33	MGH134	EGFR mut	0.21	0.00299495	0.267805
K-975	1	MGH134	EGFR mut	0.21	0.00100903	0.22781
KD025	0.17	MGH134	EGFR mut	0.21	0.084075	0.890284
KD025	0.67	MGH134	EGFR mut	0.21	0.12202	0.878933
KD025	2	MGH134	EGFR mut	0.21	0.460888	0.936522
LY2606368	0.08	MGH134	EGFR mut	0.21	0.0384704	0.679712
LY2606368	0.33	MGH134	EGFR mut	0.21	0.00970266	0.633428
LY2606368	1	MGH134	EGFR mut	0.21	0.0132172	0.614571
LY2835219	0.08	MGH134	EGFR mut	0.21	0.0169467	0.699562
LY2835219	0.33	MGH134	EGFR mut	0.21	0.00546347	0.625421
LY2835219	1	MGH134	EGFR mut	0.21	0.00242545	0.63984
M6620	0.17	MGH134	EGFR mut	0.21	0.308171	1.02197
M6620	0.67	MGH134	EGFR mut	0.21	0.0985364	0.836641
M6620	2	MGH134	EGFR mut	0.21	0.00180857	0.703256
MHY1485	1.67	MGH134	EGFR mut	0.21	0.548567	1.00439
MHY1485	6.67	MGH134	EGFR mut	0.21	0.827313	0.986199
MHY1485	20	MGH134	EGFR mut	0.21	0.0203057	1.0713
ML210	0.17	MGH134	EGFR mut	0.21	0.62478	1.00539
ML210	0.67	MGH134	EGFR mut	0.21	0.115446	1.05629
ML210	2	MGH134	EGFR mut	0.21	0.0279983	0.888938
MLN120B	0.17	MGH134	EGFR mut	0.21	0.384853	0.894004
MLN120B	0.67	MGH134	EGFR mut	0.21	0.164469	1.0319
MLN120B	2	MGH134	EGFR mut	0.21	0.603465	0.904048
MLN8237	0.04	MGH134	EGFR mut	0.21	0.00142484	0.921407
MLN8237	0.17	MGH134	EGFR mut	0.21	0.060637	0.915255
MLN8237	0.5	MGH134	EGFR mut	0.21	0.0778862	0.92776
MRT68921	0.17	MGH134	EGFR mut	0.21	0.254623	1.03161
MRT68921	0.67	MGH134	EGFR mut	0.21	0.015455	0.849854
MRT68921	2	MGH134	EGFR mut	0.21	0.000864709	0.477827
MS023	0.17	MGH134	EGFR mut	0.21	2.0433e-11	0.891574
MS023	0.67	MGH134	EGFR mut	0.21	0.00323381	0.814354
MS023	2	MGH134	EGFR mut	0.21	0.000738283	0.699547
MS-275	0.17	MGH134	EGFR mut	0.21	0.608823	0.987384
MS-275	0.67	MGH134	EGFR mut	0.21	2.54186e-07	0.829526
MS-275	2	MGH134	EGFR mut	0.21	0.000179435	0.491594
MYF-01-37	0.83	MGH134	EGFR mut	0.21	8.13761e-05	0.786663
MYF-01-37	3.33	MGH134	EGFR mut	0.21	0.0193686	0.866977
MYF-01-37	10	MGH134	EGFR mut	0.21	7.74557e-06	0.0375533
Nelfinavir	0.42	MGH134	EGFR mut	0.21	0.953257	0.995378
Nelfinavir	1.67	MGH134	EGFR mut	0.21	0.62992	0.976216
Nelfinavir	5	MGH134	EGFR mut	0.21	0.000287881	1.07618
Nirogacestat	0.17	MGH134	EGFR mut	0.21	4.35209e-10	0.674334
Nirogacestat	0.67	MGH134	EGFR mut	0.21	0.000164522	0.537607
Nirogacestat	2	MGH134	EGFR mut	0.21	0.000409363	0.514899
NT157	0.42	MGH134	EGFR mut	0.21	3.17042e-05	0.890887
NT157	1.67	MGH134	EGFR mut	0.21	0.0221987	0.728275
NT157	5	MGH134	EGFR mut	0.21	2.62145e-11	0.465408
NVP2	0.08	MGH134	EGFR mut	0.21	6.6017e-28	0.0746951
NVP2	0.33	MGH134	EGFR mut	0.21	4.96663e-30	0.0455249
NVP2	1	MGH134	EGFR mut	0.21	2.23329e-21	0.0616308
Oligomycin	0.08	MGH134	EGFR mut	0.21	0.198944	0.949458
Oligomycin	0.33	MGH134	EGFR mut	0.21	0.0649047	0.921384
Oligomycin	1	MGH134	EGFR mut	0.21	0.000209237	0.476015
OSI-906	0.17	MGH134	EGFR mut	0.21	0.0344242	0.814052
OSI-906	0.67	MGH134	EGFR mut	0.21	0.00600656	0.744401
OSI-906	2	MGH134	EGFR mut	0.21	0.0297833	0.762305
Osimertinib	0.08	MGH134	EGFR mut	0.21	0.0771644	0.956505
Osimertinib	0.33	MGH134	EGFR mut	0.21	0.0926194	0.903938
Osimertinib	1	MGH134	EGFR mut	0.21	0.041829	0.804825
Palbociclib	0.17	MGH134	EGFR mut	0.21	0.955766	0.984828
Palbociclib	0.67	MGH134	EGFR mut	0.21	0.19915	0.890909
Palbociclib	2	MGH134	EGFR mut	0.21	0.169012	0.871141
PF-02341066	0.17	MGH134	EGFR mut	0.21	0.118021	0.935423
PF-02341066	0.67	MGH134	EGFR mut	0.21	0.806194	1.00207
PF-02341066	2	MGH134	EGFR mut	0.21	0.404448	1.03236
PF-04554878	0.17	MGH134	EGFR mut	0.21	0.024724	0.92186
PF-04554878	0.67	MGH134	EGFR mut	0.21	0.038014	0.843362
PF-04554878	2	MGH134	EGFR mut	0.21	0.000654406	0.744591
PF-0562271	0.17	MGH134	EGFR mut	0.21	0.0234271	0.779099
PF-0562271	0.67	MGH134	EGFR mut	0.21	0.0140543	0.779599
PF-0562271	2	MGH134	EGFR mut	0.21	0.00601091	0.347577
PRI-724	0.17	MGH134	EGFR mut	0.21	0.476499	0.948588
PRI-724	0.67	MGH134	EGFR mut	0.21	0.0448429	0.76401
PRI-724	2	MGH134	EGFR mut	0.21	0.00210843	0.49343
R428	0.08	MGH134	EGFR mut	0.21	0.0365367	0.909571
R428	0.33	MGH134	EGFR mut	0.21	0.00858162	0.859072
R428	1	MGH134	EGFR mut	0.21	0.00047517	0.756247
RMC-4550	0.17	MGH134	EGFR mut	0.21	7.94012e-13	0.82848
RMC-4550	0.67	MGH134	EGFR mut	0.21	0.00833634	0.798089
RMC-4550	2	MGH134	EGFR mut	0.21	0.00153479	0.819212
RO5126766	0.17	MGH134	EGFR mut	0.21	0.0739404	0.728585
RO5126766	0.67	MGH134	EGFR mut	0.21	0.00830655	0.770913
RO5126766	2	MGH134	EGFR mut	0.21	0.0693109	0.750626
RSL3	0.08	MGH134	EGFR mut	0.21	0.00410967	0.918449
RSL3	0.33	MGH134	EGFR mut	0.21	0.000826838	0.835764
RSL3	1	MGH134	EGFR mut	0.21	0.0261594	0.842748
Ruxolitinib	0.17	MGH134	EGFR mut	0.21	0.0136634	0.62107
Ruxolitinib	0.67	MGH134	EGFR mut	0.21	0.000714425	0.23546
Ruxolitinib	2	MGH134	EGFR mut	0.21	2.72803e-41	0.00587741
SAHA	0.17	MGH134	EGFR mut	0.21	0.312209	1.10584
SAHA	0.67	MGH134	EGFR mut	0.21	0.00289441	1.17688
SAHA	2	MGH134	EGFR mut	0.21	0.00867015	0.773587
SAR405	0.17	MGH134	EGFR mut	0.21	0.139159	1.05779
SAR405	0.67	MGH134	EGFR mut	0.21	0.803328	1.0308
SAR405	2	MGH134	EGFR mut	0.21	0.00118278	0.822382
SBI-0206965	0.42	MGH134	EGFR mut	0.21	0.0446589	0.957169
SBI-0206965	1.67	MGH134	EGFR mut	0.21	2.66276e-05	0.844239
SBI-0206965	5	MGH134	EGFR mut	0.21	0.00226116	0.656312
SHP099	0.42	MGH134	EGFR mut	0.21	0.0683009	1.08855
SHP099	1.67	MGH134	EGFR mut	0.21	0.000264849	0.345794
SHP099	5	MGH134	EGFR mut	0.21	3.92608e-37	0.0052744
STM2457	0.17	MGH134	EGFR mut	0.21	0.159378	1.00825
STM2457	0.67	MGH134	EGFR mut	0.21	0.66722	0.90527
STM2457	2	MGH134	EGFR mut	0.21	0.0412891	0.911855
Temsirolimus	0.42	MGH134	EGFR mut	0.21	0.01131	0.867365
Temsirolimus	1.67	MGH134	EGFR mut	0.21	0.00408336	0.822421
Temsirolimus	5	MGH134	EGFR mut	0.21	0.0146422	1.30034
Thioridazine	0.83	MGH134	EGFR mut	0.21	0.126905	0.916917
Thioridazine	3.33	MGH134	EGFR mut	0.21	0.00121984	0.687282
Thioridazine	10	MGH134	EGFR mut	0.21	3.23857e-23	0.0141466
THZ1	0.08	MGH134	EGFR mut	0.21	4.05756e-07	0.158532
THZ1	0.33	MGH134	EGFR mut	0.21	1.1126e-39	0.0501853
THZ1	1	MGH134	EGFR mut	0.21	5.43606e-36	0.035742
TSA	0.08	MGH134	EGFR mut	0.21	0.0346852	0.875162
TSA	0.33	MGH134	EGFR mut	0.21	0.000690119	0.406293
TSA	1	MGH134	EGFR mut	0.21	3.60638e-13	0.384989
UK-88525	1.67	MGH134	EGFR mut	0.21	0.378473	1.07845
UK-88525	6.67	MGH134	EGFR mut	0.21	0.20861	0.823927
UK-88525	20	MGH134	EGFR mut	0.21	0.000705434	0.634284
UNC-0638	0.17	MGH134	EGFR mut	0.21	0.356551	0.868696
UNC-0638	0.67	MGH134	EGFR mut	0.21	0.103038	0.87526
UNC-0638	2	MGH134	EGFR mut	0.21	0.0247454	0.265416
UVI3003	0.42	MGH134	EGFR mut	0.21	0.571874	0.984326
UVI3003	1.67	MGH134	EGFR mut	0.21	0.793205	0.984785
UVI3003	5	MGH134	EGFR mut	0.21	0.282848	0.999826
VS-4718	0.17	MGH134	EGFR mut	0.21	0.022857	0.770717
VS-4718	0.67	MGH134	EGFR mut	0.21	1.71863e-12	0.63645
VS-4718	2	MGH134	EGFR mut	0.21	0.00197354	0.427425
XAV-939	0.17	MGH134	EGFR mut	0.21	0.924618	0.981909
XAV-939	0.67	MGH134	EGFR mut	0.21	0.0614287	0.518515
XAV-939	2	MGH134	EGFR mut	0.21	0.00031773	0.497533
3-MA	4.17	MGH134	EGFR mut	0.01	0.394862	0.963834
3-MA	16.67	MGH134	EGFR mut	0.01	0.544873	1.01551
3-MA	50	MGH134	EGFR mut	0.01	0.32357	1.01641
A-1155463	0.08	MGH134	EGFR mut	0.01	7.57752e-05	0.318948
A-1155463	0.33	MGH134	EGFR mut	0.01	5.60644e-13	0.226588
A-1155463	1	MGH134	EGFR mut	0.01	2.24078e-21	0.141742
ABT-199	0.08	MGH134	EGFR mut	0.01	0.371395	1.04875
ABT-199	0.33	MGH134	EGFR mut	0.01	0.156479	1.04647
ABT-199	1	MGH134	EGFR mut	0.01	0.185154	1.08394
ABT-263	0.08	MGH134	EGFR mut	0.01	0.0757362	0.80713
ABT-263	0.33	MGH134	EGFR mut	0.01	0.0101023	0.539991
ABT-263	1	MGH134	EGFR mut	0.01	0.000798026	0.200362
AEW541	0.17	MGH134	EGFR mut	0.01	4.12057e-16	0.741287
AEW541	0.67	MGH134	EGFR mut	0.01	0.000103349	0.656261
AEW541	2	MGH134	EGFR mut	0.01	0.000569178	0.380351
AM-0902	0.17	MGH134	EGFR mut	0.01	0.397602	0.984781
AM-0902	0.67	MGH134	EGFR mut	0.01	0.576307	1.03716
AM-0902	2	MGH134	EGFR mut	0.01	0.808643	1.01279
AR-13324	0.17	MGH134	EGFR mut	0.01	0.132411	1.07756
AR-13324	0.67	MGH134	EGFR mut	0.01	0.438653	1.05297
AR-13324	2	MGH134	EGFR mut	0.01	0.103011	0.923807
AZ6102	0.17	MGH134	EGFR mut	0.01	0.025431	0.848073
AZ6102	0.67	MGH134	EGFR mut	0.01	0.0677284	0.873702
AZ6102	2	MGH134	EGFR mut	0.01	0.059051	0.431587
AZD0156	0.08	MGH134	EGFR mut	0.01	0.679104	1.03842
AZD0156	0.33	MGH134	EGFR mut	0.01	0.0766311	1.08786
AZD0156	1	MGH134	EGFR mut	0.01	0.101237	1.08961
AZD1775	0.08	MGH134	EGFR mut	0.01	0.13185	1.07721
AZD1775	0.33	MGH134	EGFR mut	0.01	0.104325	0.968726
AZD1775	1	MGH134	EGFR mut	0.01	0.00270803	0.688613
AZD2811	0.08	MGH134	EGFR mut	0.01	4.0709e-08	0.382501
AZD2811	0.33	MGH134	EGFR mut	0.01	2.52796e-06	0.250027
AZD2811	1	MGH134	EGFR mut	0.01	6.32039e-06	0.263605
AZD4320	0.08	MGH134	EGFR mut	0.01	0.0459289	0.776622
AZD4320	0.33	MGH134	EGFR mut	0.01	0.000224316	0.544585
AZD4320	1	MGH134	EGFR mut	0.01	0.000267694	0.27356
AZD4547	0.17	MGH134	EGFR mut	0.01	0.250002	0.932378
AZD4547	0.67	MGH134	EGFR mut	0.01	0.00028621	0.994585
AZD4547	2	MGH134	EGFR mut	0.01	0.219411	0.869122
AZD5153	0.17	MGH134	EGFR mut	0.01	0.000406686	0.429579
AZD5153	0.67	MGH134	EGFR mut	0.01	3.02388e-05	0.214111
AZD5153	2	MGH134	EGFR mut	0.01	1.06847e-10	0.0974515
AZD5582	0.17	MGH134	EGFR mut	0.01	0.00144866	0.57188
AZD5582	0.67	MGH134	EGFR mut	0.01	0.000766977	0.617601
AZD5582	2	MGH134	EGFR mut	0.01	0.00241413	0.496089
AZD5991	0.08	MGH134	EGFR mut	0.01	0.163387	0.964326
AZD5991	0.33	MGH134	EGFR mut	0.01	0.00705318	0.785957
AZD5991	1	MGH134	EGFR mut	0.01	1.0046e-15	0.617978
AZD6094	0.17	MGH134	EGFR mut	0.01	0.62276	1.00827
AZD6094	0.67	MGH134	EGFR mut	0.01	0.0835837	1.06706
AZD6094	2	MGH134	EGFR mut	0.01	0.423921	1.06582
AZD6244	0.17	MGH134	EGFR mut	0.01	0.0222072	0.782943
AZD6244	0.67	MGH134	EGFR mut	0.01	0.00103787	0.741067
AZD6244	2	MGH134	EGFR mut	0.01	2.5283e-06	0.724243
AZD6738	0.17	MGH134	EGFR mut	0.01	0.755092	1.00491
AZD6738	0.67	MGH134	EGFR mut	0.01	0.240004	0.965714
AZD6738	2	MGH134	EGFR mut	0.01	0.00591127	0.821192
AZD8186	0.17	MGH134	EGFR mut	0.01	0.624538	1.03048
AZD8186	0.67	MGH134	EGFR mut	0.01	0.329818	1.00409
AZD8186	2	MGH134	EGFR mut	0.01	0.00739569	0.893899
AZD8835	0.17	MGH134	EGFR mut	0.01	0.365309	0.984502
AZD8835	0.67	MGH134	EGFR mut	0.01	0.118236	0.923256
AZD8835	2	MGH134	EGFR mut	0.01	0.0105084	0.884672
BGJ398	0.08	MGH134	EGFR mut	0.01	0.531292	0.899377
BGJ398	0.33	MGH134	EGFR mut	0.01	0.652654	1.01289
BGJ398	1	MGH134	EGFR mut	0.01	0.0553836	0.853601
BI-3406	0.17	MGH134	EGFR mut	0.01	0.00878776	0.896236
BI-3406	0.67	MGH134	EGFR mut	0.01	0.207193	0.975519
BI-3406	2	MGH134	EGFR mut	0.01	0.092446	1.07324
BI-3812	0.17	MGH134	EGFR mut	0.01	0.106652	1.04116
BI-3812	0.67	MGH134	EGFR mut	0.01	0.0384618	1.08939
BI-3812	2	MGH134	EGFR mut	0.01	0.326191	1.02928
BIBW2992	0.08	MGH134	EGFR mut	0.01	0.0595979	1.17594
BIBW2992	0.33	MGH134	EGFR mut	0.01	0.838762	0.951877
BIBW2992	1	MGH134	EGFR mut	0.01	0.009523	0.66679
BMS-354825	0.08	MGH134	EGFR mut	0.01	2.82974e-06	0.109374
BMS-354825	0.33	MGH134	EGFR mut	0.01	8.89282e-18	0.0387104
BMS-354825	1	MGH134	EGFR mut	0.01	5.85229e-51	0.0771401
BMS-754807	0.08	MGH134	EGFR mut	0.01	0.000780998	0.814733
BMS-754807	0.33	MGH134	EGFR mut	0.01	0.00782789	0.727335
BMS-754807	1	MGH134	EGFR mut	0.01	1.75834e-06	0.166934
CH5424802	0.17	MGH134	EGFR mut	0.01	0.743575	0.943415
CH5424802	0.67	MGH134	EGFR mut	0.01	0.0798363	0.843189
CH5424802	2	MGH134	EGFR mut	0.01	0.0202169	0.733132
CHIR124	0.08	MGH134	EGFR mut	0.01	0.602073	0.988844
CHIR124	0.33	MGH134	EGFR mut	0.01	0.329108	1.02746
CHIR124	1	MGH134	EGFR mut	0.01	0.224684	1.05534
CHIR99021	0.13	MGH134	EGFR mut	0.01	0.183378	0.954243
CHIR99021	0.5	MGH134	EGFR mut	0.01	0.0121241	0.668762
CHIR99021	1.5	MGH134	EGFR mut	0.01	2.32456e-20	0.106717
Chloroquine	4.17	MGH134	EGFR mut	0.01	0.0638385	0.951794
Chloroquine	16.67	MGH134	EGFR mut	0.01	0.0109124	0.820166
Chloroquine	50	MGH134	EGFR mut	0.01	1.28572e-10	0.0363076
CPI-360	0.42	MGH134	EGFR mut	0.01	0.0719373	1.06213
CPI-360	1.67	MGH134	EGFR mut	0.01	0.09988	1.06672
CPI-360	5	MGH134	EGFR mut	0.01	0.0282907	1.07636
CPI-455	0.83	MGH134	EGFR mut	0.01	0.724335	0.97526
CPI-455	3.33	MGH134	EGFR mut	0.01	0.636462	0.939241
CPI-455	10	MGH134	EGFR mut	0.01	0.650448	0.978258
DS-3201	0.17	MGH134	EGFR mut	0.01	3.52007e-05	1.12696
DS-3201	0.67	MGH134	EGFR mut	0.01	0.00678273	1.05903
DS-3201	2	MGH134	EGFR mut	0.01	0.188833	1.03757
eFT226	0.003	MGH134	EGFR mut	0.01	0.00808578	0.678304
eFT226	0.01	MGH134	EGFR mut	0.01	0.000277618	0.339958
eFT226	0.04	MGH134	EGFR mut	0.01	0.000507729	0.414971
EMD1214063	0.17	MGH134	EGFR mut	0.01	0.689073	1.01053
EMD1214063	0.67	MGH134	EGFR mut	0.01	0.497139	1.01621
EMD1214063	2	MGH134	EGFR mut	0.01	0.0369396	0.908646
EPZ-6438	0.17	MGH134	EGFR mut	0.01	0.264467	1.02779
EPZ-6438	0.67	MGH134	EGFR mut	0.01	9.66797e-09	1.08077
EPZ-6438	2	MGH134	EGFR mut	0.01	0.0473073	1.08708
Etomoxir	16.67	MGH134	EGFR mut	0.01	0.00322462	0.723994
Etomoxir	66.67	MGH134	EGFR mut	0.01	0.000542147	0.473516
Etomoxir	200	MGH134	EGFR mut	0.01	3.97058e-08	0.314664
Everolimus	0.17	MGH134	EGFR mut	0.01	0.154104	1.04271
Everolimus	0.67	MGH134	EGFR mut	0.01	1.55981e-06	1.12018
Everolimus	2	MGH134	EGFR mut	0.01	0.0696722	0.783166
GSI-XX	0.83	MGH134	EGFR mut	0.01	0.00325277	0.854697
GSI-XX	3.33	MGH134	EGFR mut	0.01	0.089555	0.873849
GSI-XX	10	MGH134	EGFR mut	0.01	0.00547879	0.802558
GSK1120212	0.01	MGH134	EGFR mut	0.01	0.0200478	0.894732
GSK1120212	0.03	MGH134	EGFR mut	0.01	0.000250197	0.825277
GSK1120212	0.1	MGH134	EGFR mut	0.01	0.00259272	0.809631
GSK269962	0.17	MGH134	EGFR mut	0.01	0.00211806	0.952924
GSK269962	0.67	MGH134	EGFR mut	0.01	0.0919895	0.93648
GSK269962	2	MGH134	EGFR mut	0.01	0.019253	0.878888
GSK3368715	0.17	MGH134	EGFR mut	0.01	0.239021	0.908871
GSK3368715	0.67	MGH134	EGFR mut	0.01	0.227478	0.916516
GSK3368715	2	MGH134	EGFR mut	0.01	0.104647	0.853214
GSK467	0.17	MGH134	EGFR mut	0.01	0.64549	1.00593
GSK467	0.67	MGH134	EGFR mut	0.01	1.25423e-06	0.92925
GSK467	2	MGH134	EGFR mut	0.01	0.000619179	0.883713
GSK591	0.17	MGH134	EGFR mut	0.01	0.256071	1.02589
GSK591	0.67	MGH134	EGFR mut	0.01	0.0114476	1.1125
GSK591	2	MGH134	EGFR mut	0.01	0.00597403	1.14584
GSKJ4	0.83	MGH134	EGFR mut	0.01	0.12296	1.00433
GSKJ4	3.33	MGH134	EGFR mut	0.01	0.603889	0.896564
GSKJ4	10	MGH134	EGFR mut	0.01	0.00785801	0.815906
IACS-010759	0.08	MGH134	EGFR mut	0.01	0.572078	1.03605
IACS-010759	0.33	MGH134	EGFR mut	0.01	0.0250782	1.08109
IACS-010759	1	MGH134	EGFR mut	0.01	0.0248109	1.14713
JH-RE-06	0.42	MGH134	EGFR mut	0.01	0.0138727	0.809394
JH-RE-06	1.67	MGH134	EGFR mut	0.01	8.69683e-05	0.328227
JH-RE-06	5	MGH134	EGFR mut	0.01	0.000210237	0.214277
JNJ-26481585	0.01	MGH134	EGFR mut	0.01	0.21021	0.950383
JNJ-26481585	0.03	MGH134	EGFR mut	0.01	0.382595	0.98744
JNJ-26481585	0.1	MGH134	EGFR mut	0.01	0.667042	0.995532
JQ1	0.42	MGH134	EGFR mut	0.01	4.7894e-07	0.457416
JQ1	1.67	MGH134	EGFR mut	0.01	7.39893e-05	0.249843
JQ1	5	MGH134	EGFR mut	0.01	2.67076e-18	0.118866
K-975	0.08	MGH134	EGFR mut	0.01	0.00232758	0.581352
K-975	0.33	MGH134	EGFR mut	0.01	0.00219271	0.512669
K-975	1	MGH134	EGFR mut	0.01	0.00126852	0.593098
KD025	0.17	MGH134	EGFR mut	0.01	0.00368908	1.08821
KD025	0.67	MGH134	EGFR mut	0.01	0.136495	1.09917
KD025	2	MGH134	EGFR mut	0.01	0.0231826	1.10631
LY2606368	0.08	MGH134	EGFR mut	0.01	0.000171793	0.613438
LY2606368	0.33	MGH134	EGFR mut	0.01	0.000980613	0.547535
LY2606368	1	MGH134	EGFR mut	0.01	0.000195428	0.557751
LY2835219	0.08	MGH134	EGFR mut	0.01	0.0208547	0.886761
LY2835219	0.33	MGH134	EGFR mut	0.01	0.0100052	0.804904
LY2835219	1	MGH134	EGFR mut	0.01	0.000351668	0.824515
M6620	0.17	MGH134	EGFR mut	0.01	0.011622	0.921393
M6620	0.67	MGH134	EGFR mut	0.01	9.3599e-05	0.702461
M6620	2	MGH134	EGFR mut	0.01	0.00210681	0.569651
MHY1485	1.67	MGH134	EGFR mut	0.01	0.411416	0.971297
MHY1485	6.67	MGH134	EGFR mut	0.01	0.0797577	1.0796
MHY1485	20	MGH134	EGFR mut	0.01	0.000511199	1.10759
ML210	0.17	MGH134	EGFR mut	0.01	0.330069	1.03171
ML210	0.67	MGH134	EGFR mut	0.01	0.000291136	1.04442
ML210	2	MGH134	EGFR mut	0.01	0.0981976	1.08934
MLN120B	0.17	MGH134	EGFR mut	0.01	0.650927	1.00094
MLN120B	0.67	MGH134	EGFR mut	0.01	0.585623	1.011
MLN120B	2	MGH134	EGFR mut	0.01	0.739513	1.01034
MLN8237	0.04	MGH134	EGFR mut	0.01	0.603767	0.997359
MLN8237	0.17	MGH134	EGFR mut	0.01	8.61685e-05	0.936552
MLN8237	0.5	MGH134	EGFR mut	0.01	0.0109706	0.92092
MRT68921	0.17	MGH134	EGFR mut	0.01	0.871354	1.00559
MRT68921	0.67	MGH134	EGFR mut	0.01	5.79423e-06	0.717154
MRT68921	2	MGH134	EGFR mut	0.01	0.000998157	0.383972
MS023	0.17	MGH134	EGFR mut	0.01	0.0273944	0.945198
MS023	0.67	MGH134	EGFR mut	0.01	0.0918843	0.875635
MS023	2	MGH134	EGFR mut	0.01	1.08869e-06	0.733004
MS-275	0.17	MGH134	EGFR mut	0.01	0.810771	0.924401
MS-275	0.67	MGH134	EGFR mut	0.01	0.0177549	0.775331
MS-275	2	MGH134	EGFR mut	0.01	0.000722572	0.42778
MYF-01-37	0.83	MGH134	EGFR mut	0.01	0.0126268	0.920305
MYF-01-37	3.33	MGH134	EGFR mut	0.01	0.00574495	0.813584
MYF-01-37	10	MGH134	EGFR mut	0.01	5.62998e-15	0.0265717
Nelfinavir	0.42	MGH134	EGFR mut	0.01	0.645751	1.0413
Nelfinavir	1.67	MGH134	EGFR mut	0.01	0.616323	1.02972
Nelfinavir	5	MGH134	EGFR mut	0.01	0.934662	1.01716
Nirogacestat	0.17	MGH134	EGFR mut	0.01	0.00028996	0.749736
Nirogacestat	0.67	MGH134	EGFR mut	0.01	0.000300488	0.602749
Nirogacestat	2	MGH134	EGFR mut	0.01	2.08343e-08	0.44732
NT157	0.42	MGH134	EGFR mut	0.01	0.035632	1.10609
NT157	1.67	MGH134	EGFR mut	0.01	0.00518098	0.78053
NT157	5	MGH134	EGFR mut	0.01	7.50482e-05	0.461057
NVP2	0.08	MGH134	EGFR mut	0.01	5.98197e-09	0.118347
NVP2	0.33	MGH134	EGFR mut	0.01	1.18149e-07	0.0951871
NVP2	1	MGH134	EGFR mut	0.01	2.5119e-48	0.0989279
Oligomycin	0.08	MGH134	EGFR mut	0.01	0.0571679	1.16963
Oligomycin	0.33	MGH134	EGFR mut	0.01	0.152667	1.11485
Oligomycin	1	MGH134	EGFR mut	0.01	0.00511279	0.704379
OSI-906	0.17	MGH134	EGFR mut	0.01	0.0154367	0.74438
OSI-906	0.67	MGH134	EGFR mut	0.01	0.0123015	0.763349
OSI-906	2	MGH134	EGFR mut	0.01	0.0256051	0.799206
Osimertinib	0.08	MGH134	EGFR mut	0.01	0.479278	0.943006
Osimertinib	0.33	MGH134	EGFR mut	0.01	0.332332	0.962121
Osimertinib	1	MGH134	EGFR mut	0.01	0.00563951	0.692155
Palbociclib	0.17	MGH134	EGFR mut	0.01	0.037487	0.862016
Palbociclib	0.67	MGH134	EGFR mut	0.01	0.0842483	0.870803
Palbociclib	2	MGH134	EGFR mut	0.01	0.163532	0.916426
PF-02341066	0.17	MGH134	EGFR mut	0.01	0.245951	1.03171
PF-02341066	0.67	MGH134	EGFR mut	0.01	0.0613808	1.08668
PF-02341066	2	MGH134	EGFR mut	0.01	0.000707341	1.22872
PF-04554878	0.17	MGH134	EGFR mut	0.01	4.4371e-05	0.980942
PF-04554878	0.67	MGH134	EGFR mut	0.01	0.067855	0.922231
PF-04554878	2	MGH134	EGFR mut	0.01	0.0286971	0.866781
PF-0562271	0.17	MGH134	EGFR mut	0.01	0.199598	1.03011
PF-0562271	0.67	MGH134	EGFR mut	0.01	0.0151808	0.827405
PF-0562271	2	MGH134	EGFR mut	0.01	9.68898e-14	0.368981
PRI-724	0.17	MGH134	EGFR mut	0.01	0.923538	0.986445
PRI-724	0.67	MGH134	EGFR mut	0.01	0.231002	0.911461
PRI-724	2	MGH134	EGFR mut	0.01	8.19365e-05	0.542254
R428	0.08	MGH134	EGFR mut	0.01	5.12752e-05	0.910333
R428	0.33	MGH134	EGFR mut	0.01	0.114221	0.919905
R428	1	MGH134	EGFR mut	0.01	0.00906329	0.785444
RMC-4550	0.17	MGH134	EGFR mut	0.01	0.00994525	0.679595
RMC-4550	0.67	MGH134	EGFR mut	0.01	0.0320209	0.781952
RMC-4550	2	MGH134	EGFR mut	0.01	0.013313	0.727408
RO5126766	0.17	MGH134	EGFR mut	0.01	0.0188433	0.791256
RO5126766	0.67	MGH134	EGFR mut	0.01	0.0121541	0.823829
RO5126766	2	MGH134	EGFR mut	0.01	0.00708558	0.813744
RSL3	0.08	MGH134	EGFR mut	0.01	0.127108	0.955147
RSL3	0.33	MGH134	EGFR mut	0.01	0.0378931	0.86208
RSL3	1	MGH134	EGFR mut	0.01	0.00116486	0.76647
Ruxolitinib	0.17	MGH134	EGFR mut	0.01	7.04489e-05	0.625252
Ruxolitinib	0.67	MGH134	EGFR mut	0.01	0.000285141	0.235032
Ruxolitinib	2	MGH134	EGFR mut	0.01	4.88809e-18	0.0240006
SAHA	0.17	MGH134	EGFR mut	0.01	0.0546262	1.13869
SAHA	0.67	MGH134	EGFR mut	0.01	1.64181e-05	1.03973
SAHA	2	MGH134	EGFR mut	0.01	0.000856196	0.572617
SAR405	0.17	MGH134	EGFR mut	0.01	0.170124	1.03637
SAR405	0.67	MGH134	EGFR mut	0.01	0.388598	0.996658
SAR405	2	MGH134	EGFR mut	0.01	0.000199701	0.85108
SBI-0206965	0.42	MGH134	EGFR mut	0.01	0.0309827	1.03756
SBI-0206965	1.67	MGH134	EGFR mut	0.01	0.00568321	0.813583
SBI-0206965	5	MGH134	EGFR mut	0.01	0.00158471	0.63684
SHP099	0.42	MGH134	EGFR mut	0.01	0.69195	1.00077
SHP099	1.67	MGH134	EGFR mut	0.01	0.000891481	0.203782
SHP099	5	MGH134	EGFR mut	0.01	1.34595e-49	0.0354058
STM2457	0.17	MGH134	EGFR mut	0.01	0.00258058	1.0948
STM2457	0.67	MGH134	EGFR mut	0.01	2.58067e-13	1.11536
STM2457	2	MGH134	EGFR mut	0.01	0.258291	0.971767
Temsirolimus	0.42	MGH134	EGFR mut	0.01	0.000258963	0.86841
Temsirolimus	1.67	MGH134	EGFR mut	0.01	0.0350738	0.839973
Temsirolimus	5	MGH134	EGFR mut	0.01	0.121959	1.08758
Thioridazine	0.83	MGH134	EGFR mut	0.01	0.804412	1.0454
Thioridazine	3.33	MGH134	EGFR mut	0.01	0.00178204	0.672412
Thioridazine	10	MGH134	EGFR mut	0.01	1.16928e-17	0.0218992
THZ1	0.08	MGH134	EGFR mut	0.01	1.26483e-08	0.128004
THZ1	0.33	MGH134	EGFR mut	0.01	1.14361e-47	0.101585
THZ1	1	MGH134	EGFR mut	0.01	8.7817e-13	0.0528922
TSA	0.08	MGH134	EGFR mut	0.01	0.0132338	0.889534
TSA	0.33	MGH134	EGFR mut	0.01	6.21926e-07	0.495139
TSA	1	MGH134	EGFR mut	0.01	6.36292e-06	0.435438
UK-88525	1.67	MGH134	EGFR mut	0.01	0.800141	1.00183
UK-88525	6.67	MGH134	EGFR mut	0.01	0.0699942	0.911063
UK-88525	20	MGH134	EGFR mut	0.01	2.81079e-10	0.633376
UNC-0638	0.17	MGH134	EGFR mut	0.01	0.406317	1.0398
UNC-0638	0.67	MGH134	EGFR mut	0.01	0.600014	1.00404
UNC-0638	2	MGH134	EGFR mut	0.01	0.000222697	0.368786
UVI3003	0.42	MGH134	EGFR mut	0.01	0.332465	1.01689
UVI3003	1.67	MGH134	EGFR mut	0.01	0.289793	1.0308
UVI3003	5	MGH134	EGFR mut	0.01	0.00535025	1.11929
VS-4718	0.17	MGH134	EGFR mut	0.01	0.0362914	0.903821
VS-4718	0.67	MGH134	EGFR mut	0.01	0.0135073	0.738169
VS-4718	2	MGH134	EGFR mut	0.01	1.59061e-06	0.29598
XAV-939	0.17	MGH134	EGFR mut	0.01	0.306757	1.02845
XAV-939	0.67	MGH134	EGFR mut	0.01	0.162498	0.976171
XAV-939	2	MGH134	EGFR mut	0.01	0.0925255	0.913147
3-MA	4.17	PC9	EGFR mut	0.21	0.238163	1.02984
3-MA	16.67	PC9	EGFR mut	0.21	0.72824	0.982173
3-MA	50	PC9	EGFR mut	0.21	0.199502	0.900022
A-1155463	0.08	PC9	EGFR mut	0.21	4.8416e-08	0.0493116
A-1155463	0.33	PC9	EGFR mut	0.21	5.51694e-47	0.0389245
A-1155463	1	PC9	EGFR mut	0.21	1.73879e-26	0.0555535
ABT-199	0.08	PC9	EGFR mut	0.21	0.633167	1.03706
ABT-199	0.33	PC9	EGFR mut	0.21	0.0272584	0.930028
ABT-199	1	PC9	EGFR mut	0.21	0.00982363	0.83532
ABT-263	0.08	PC9	EGFR mut	0.21	1.3645e-06	0.565905
ABT-263	0.33	PC9	EGFR mut	0.21	8.84185e-22	0.13024
ABT-263	1	PC9	EGFR mut	0.21	2.27162e-10	0.0352393
AEW541	0.17	PC9	EGFR mut	0.21	0.00417958	0.650514
AEW541	0.67	PC9	EGFR mut	0.21	7.60762e-36	0.365118
AEW541	2	PC9	EGFR mut	0.21	2.04016e-16	0.0502066
AM-0902	0.17	PC9	EGFR mut	0.21	0.181248	1.08183
AM-0902	0.67	PC9	EGFR mut	0.21	0.778332	0.983851
AM-0902	2	PC9	EGFR mut	0.21	0.483435	0.959277
AR-13324	0.17	PC9	EGFR mut	0.21	0.202596	0.970364
AR-13324	0.67	PC9	EGFR mut	0.21	0.188133	0.941255
AR-13324	2	PC9	EGFR mut	0.21	0.012583	0.808418
AZ6102	0.17	PC9	EGFR mut	0.21	0.00155754	0.296932
AZ6102	0.67	PC9	EGFR mut	0.21	3.61202e-15	0.31852
AZ6102	2	PC9	EGFR mut	0.21	3.02422e-41	0.237378
AZD0156	0.08	PC9	EGFR mut	0.21	0.650533	0.95306
AZD0156	0.33	PC9	EGFR mut	0.21	0.0196783	0.89956
AZD0156	1	PC9	EGFR mut	0.21	1.15107e-08	0.72159
AZD1775	0.08	PC9	EGFR mut	0.21	0.121905	0.901422
AZD1775	0.33	PC9	EGFR mut	0.21	4.45175e-12	0.259585
AZD1775	1	PC9	EGFR mut	0.21	3.32766e-09	0.0948378
AZD2811	0.08	PC9	EGFR mut	0.21	3.41185e-06	0.428189
AZD2811	0.33	PC9	EGFR mut	0.21	1.07855e-06	0.145161
AZD2811	1	PC9	EGFR mut	0.21	5.8164e-11	0.100079
AZD4320	0.08	PC9	EGFR mut	0.21	2.17281e-05	0.341109
AZD4320	0.33	PC9	EGFR mut	0.21	1.00744e-38	0.0697308
AZD4320	1	PC9	EGFR mut	0.21	4.54959e-18	0.0161065
AZD4547	0.17	PC9	EGFR mut	0.21	0.0130014	0.918777
AZD4547	0.67	PC9	EGFR mut	0.21	8.9963e-05	0.886093
AZD4547	2	PC9	EGFR mut	0.21	9.60341e-28	0.673432
AZD5153	0.17	PC9	EGFR mut	0.21	0.00189746	1.86858
AZD5153	0.67	PC9	EGFR mut	0.21	0.00256142	1.57379
AZD5153	2	PC9	EGFR mut	0.21	0.00276684	1.38919
AZD5582	0.17	PC9	EGFR mut	0.21	8.49945e-08	0.287921
AZD5582	0.67	PC9	EGFR mut	0.21	2.29705e-09	0.202863
AZD5582	2	PC9	EGFR mut	0.21	1.59859e-46	0.127905
AZD5991	0.08	PC9	EGFR mut	0.21	5.5461e-05	0.591472
AZD5991	0.33	PC9	EGFR mut	0.21	6.33907e-24	0.132956
AZD5991	1	PC9	EGFR mut	0.21	2.55884e-47	0.0152951
AZD6094	0.17	PC9	EGFR mut	0.21	0.400054	1.05546
AZD6094	0.67	PC9	EGFR mut	0.21	0.818722	1.01991
AZD6094	2	PC9	EGFR mut	0.21	0.048647	0.910201
AZD6244	0.17	PC9	EGFR mut	0.21	8.2106e-08	0.355403
AZD6244	0.67	PC9	EGFR mut	0.21	1.43427e-18	0.277647
AZD6244	2	PC9	EGFR mut	0.21	3.4474e-05	0.209408
AZD6738	0.17	PC9	EGFR mut	0.21	0.755299	1.00149
AZD6738	0.67	PC9	EGFR mut	0.21	0.0118535	0.925116
AZD6738	2	PC9	EGFR mut	0.21	0.00852708	0.64194
AZD8186	0.17	PC9	EGFR mut	0.21	0.00614429	0.826291
AZD8186	0.67	PC9	EGFR mut	0.21	0.00919684	0.709427
AZD8186	2	PC9	EGFR mut	0.21	1.37336e-19	0.507251
AZD8835	0.17	PC9	EGFR mut	0.21	0.0108438	0.760618
AZD8835	0.67	PC9	EGFR mut	0.21	9.86637e-07	0.365782
AZD8835	2	PC9	EGFR mut	0.21	1.1354e-13	0.184095
BGJ398	0.08	PC9	EGFR mut	0.21	0.0257271	0.9463
BGJ398	0.33	PC9	EGFR mut	0.21	0.978156	0.97621
BGJ398	1	PC9	EGFR mut	0.21	0.00506207	0.870447
BI-3406	0.17	PC9	EGFR mut	0.21	0.0177759	0.783696
BI-3406	0.67	PC9	EGFR mut	0.21	0.146231	0.813866
BI-3406	2	PC9	EGFR mut	0.21	0.0461418	0.804046
BI-3812	0.17	PC9	EGFR mut	0.21	0.0878391	0.905205
BI-3812	0.67	PC9	EGFR mut	0.21	0.00301776	0.862709
BI-3812	2	PC9	EGFR mut	0.21	0.000100753	0.833317
BIBW2992	0.08	PC9	EGFR mut	0.21	0.0617763	0.941575
BIBW2992	0.33	PC9	EGFR mut	0.21	4.45225e-13	0.801253
BIBW2992	1	PC9	EGFR mut	0.21	0.00682021	0.673677
BMS-354825	0.08	PC9	EGFR mut	0.21	5.72567e-43	0.0207081
BMS-354825	0.33	PC9	EGFR mut	0.21	3.59199e-32	0.0161596
BMS-354825	1	PC9	EGFR mut	0.21	3.01516e-48	0.0133603
BMS-754807	0.08	PC9	EGFR mut	0.21	1.18053e-06	0.466731
BMS-754807	0.33	PC9	EGFR mut	0.21	1.06848e-32	0.272322
BMS-754807	1	PC9	EGFR mut	0.21	1.63575e-32	0.0100144
CH5424802	0.17	PC9	EGFR mut	0.21	4.59469e-05	1.20242
CH5424802	0.67	PC9	EGFR mut	0.21	0.0208865	1.17031
CH5424802	2	PC9	EGFR mut	0.21	0.212323	0.922121
CHIR124	0.08	PC9	EGFR mut	0.21	0.062835	0.912956
CHIR124	0.33	PC9	EGFR mut	0.21	0.0019929	0.882321
CHIR124	1	PC9	EGFR mut	0.21	0.0113999	1.33266
CHIR99021	0.13	PC9	EGFR mut	0.21	0.00399253	0.829619
CHIR99021	0.5	PC9	EGFR mut	0.21	0.000897934	0.49565
CHIR99021	1.5	PC9	EGFR mut	0.21	1.89266e-08	0.0525662
Chloroquine	4.17	PC9	EGFR mut	0.21	0.066532	0.87143
Chloroquine	16.67	PC9	EGFR mut	0.21	0.000654884	0.104793
Chloroquine	50	PC9	EGFR mut	0.21	4.68866e-46	0.00321986
CPI-360	0.42	PC9	EGFR mut	0.21	0.376297	0.990974
CPI-360	1.67	PC9	EGFR mut	0.21	0.00209086	0.901391
CPI-360	5	PC9	EGFR mut	0.21	0.000573114	0.773483
CPI-455	0.83	PC9	EGFR mut	0.21	0.0302443	1.0144
CPI-455	3.33	PC9	EGFR mut	0.21	0.15147	1.01564
CPI-455	10	PC9	EGFR mut	0.21	0.0423173	0.898467
DS-3201	0.17	PC9	EGFR mut	0.21	0.00482829	0.83627
DS-3201	0.67	PC9	EGFR mut	0.21	3.07366e-05	0.741649
DS-3201	2	PC9	EGFR mut	0.21	0.0137265	0.714941
eFT226	0.003	PC9	EGFR mut	0.21	0.0173446	0.896451
eFT226	0.01	PC9	EGFR mut	0.21	2.81605e-05	0.849752
eFT226	0.04	PC9	EGFR mut	0.21	1.11172e-13	0.619343
EMD1214063	0.17	PC9	EGFR mut	0.21	0.115519	1.01144
EMD1214063	0.67	PC9	EGFR mut	0.21	0.0164507	0.881267
EMD1214063	2	PC9	EGFR mut	0.21	3.05808e-32	0.0822583
EPZ-6438	0.17	PC9	EGFR mut	0.21	0.0651284	0.901243
EPZ-6438	0.67	PC9	EGFR mut	0.21	0.000572463	0.849219
EPZ-6438	2	PC9	EGFR mut	0.21	1.52893e-08	0.803289
Etomoxir	16.67	PC9	EGFR mut	0.21	0.00154769	0.479596
Etomoxir	66.67	PC9	EGFR mut	0.21	1.20161e-09	0.293084
Etomoxir	200	PC9	EGFR mut	0.21	7.47542e-29	0.167119
Everolimus	0.17	PC9	EGFR mut	0.21	0.0179154	0.970206
Everolimus	0.67	PC9	EGFR mut	0.21	0.000889264	0.906281
Everolimus	2	PC9	EGFR mut	0.21	0.0124891	0.828122
GSI-XX	0.83	PC9	EGFR mut	0.21	0.000692948	0.710646
GSI-XX	3.33	PC9	EGFR mut	0.21	8.52006e-07	0.665451
GSI-XX	10	PC9	EGFR mut	0.21	0.000910206	0.510674
GSK1120212	0.01	PC9	EGFR mut	0.21	7.68544e-05	0.49752
GSK1120212	0.03	PC9	EGFR mut	0.21	1.88889e-06	0.336337
GSK1120212	0.1	PC9	EGFR mut	0.21	4.43121e-05	0.267945
GSK269962	0.17	PC9	EGFR mut	0.21	0.0561785	0.908377
GSK269962	0.67	PC9	EGFR mut	0.21	1.15439e-19	0.823238
GSK269962	2	PC9	EGFR mut	0.21	0.00380893	0.680001
GSK3368715	0.17	PC9	EGFR mut	0.21	0.0355679	0.801377
GSK3368715	0.67	PC9	EGFR mut	0.21	0.00369817	0.781681
GSK3368715	2	PC9	EGFR mut	0.21	0.000984208	0.746319
GSK467	0.17	PC9	EGFR mut	0.21	0.433964	1.02817
GSK467	0.67	PC9	EGFR mut	0.21	0.157184	1.0603
GSK467	2	PC9	EGFR mut	0.21	0.244829	1.0453
GSK591	0.17	PC9	EGFR mut	0.21	0.192941	1.12311
GSK591	0.67	PC9	EGFR mut	0.21	0.00695152	1.23177
GSK591	2	PC9	EGFR mut	0.21	0.000907329	1.36941
GSKJ4	0.83	PC9	EGFR mut	0.21	0.00915085	1.2377
GSKJ4	3.33	PC9	EGFR mut	0.21	0.0395791	1.15612
GSKJ4	10	PC9	EGFR mut	0.21	0.00363276	0.67328
IACS-010759	0.08	PC9	EGFR mut	0.21	0.00352764	1.44973
IACS-010759	0.33	PC9	EGFR mut	0.21	0.00288093	1.47295
IACS-010759	1	PC9	EGFR mut	0.21	0.00237812	1.45289
JH-RE-06	0.42	PC9	EGFR mut	0.21	1.33852e-05	0.148318
JH-RE-06	1.67	PC9	EGFR mut	0.21	1.52118e-48	0.0141487
JH-RE-06	5	PC9	EGFR mut	0.21	2.50041e-50	0.00618347
JNJ-26481585	0.01	PC9	EGFR mut	0.21	0.112662	1.06344
JNJ-26481585	0.03	PC9	EGFR mut	0.21	0.0679167	1.19272
JNJ-26481585	0.1	PC9	EGFR mut	0.21	0.00514342	1.68973
JQ1	0.42	PC9	EGFR mut	0.21	0.00143857	2.69429
JQ1	1.67	PC9	EGFR mut	0.21	0.000396493	2.48133
JQ1	5	PC9	EGFR mut	0.21	0.000186993	1.86523
K-975	0.08	PC9	EGFR mut	0.21	0.000423276	0.356418
K-975	0.33	PC9	EGFR mut	0.21	3.1815e-25	0.263508
K-975	1	PC9	EGFR mut	0.21	1.46535e-06	0.250366
KD025	0.17	PC9	EGFR mut	0.21	0.164789	0.931952
KD025	0.67	PC9	EGFR mut	0.21	0.0510586	0.825544
KD025	2	PC9	EGFR mut	0.21	0.0639477	0.902403
LY2606368	0.08	PC9	EGFR mut	0.21	5.77171e-07	0.166711
LY2606368	0.33	PC9	EGFR mut	0.21	1.37803e-20	0.139729
LY2606368	1	PC9	EGFR mut	0.21	8.17131e-13	0.112612
LY2835219	0.08	PC9	EGFR mut	0.21	0.62039	1.0062
LY2835219	0.33	PC9	EGFR mut	0.21	0.0416331	0.977113
LY2835219	1	PC9	EGFR mut	0.21	0.0116001	1.2228
M6620	0.17	PC9	EGFR mut	0.21	0.00719085	0.636849
M6620	0.67	PC9	EGFR mut	0.21	0.00013784	0.153815
M6620	2	PC9	EGFR mut	0.21	7.71839e-30	0.0231628
MHY1485	1.67	PC9	EGFR mut	0.21	0.970164	0.965043
MHY1485	6.67	PC9	EGFR mut	0.21	0.246151	0.944106
MHY1485	20	PC9	EGFR mut	0.21	0.00207406	0.863527
ML210	0.17	PC9	EGFR mut	0.21	0.289458	1.06793
ML210	0.67	PC9	EGFR mut	0.21	0.50095	1.01936
ML210	2	PC9	EGFR mut	0.21	0.494447	1.0403
MLN120B	0.17	PC9	EGFR mut	0.21	0.43361	1.00935
MLN120B	0.67	PC9	EGFR mut	0.21	0.240829	0.956734
MLN120B	2	PC9	EGFR mut	0.21	0.0336981	0.859528
MLN8237	0.04	PC9	EGFR mut	0.21	0.0800062	0.921922
MLN8237	0.17	PC9	EGFR mut	0.21	3.67533e-23	0.870463
MLN8237	0.5	PC9	EGFR mut	0.21	0.0107193	0.769053
MRT68921	0.17	PC9	EGFR mut	0.21	0.00148039	0.684549
MRT68921	0.67	PC9	EGFR mut	0.21	0.000351088	0.525901
MRT68921	2	PC9	EGFR mut	0.21	0.639949	0.985581
MS023	0.17	PC9	EGFR mut	0.21	0.61789	1.00109
MS023	0.67	PC9	EGFR mut	0.21	0.0639662	0.890487
MS023	2	PC9	EGFR mut	0.21	2.75839e-05	0.778884
MS-275	0.17	PC9	EGFR mut	0.21	6.97117e-43	0.264841
MS-275	0.67	PC9	EGFR mut	0.21	2.09234e-09	0.144362
MS-275	2	PC9	EGFR mut	0.21	9.91424e-13	0.0764904
MYF-01-37	0.83	PC9	EGFR mut	0.21	0.0135899	1.45276
MYF-01-37	3.33	PC9	EGFR mut	0.21	0.00755756	1.42924
MYF-01-37	10	PC9	EGFR mut	0.21	0.000166614	1.56101
Nelfinavir	0.42	PC9	EGFR mut	0.21	0.00822585	1.02948
Nelfinavir	1.67	PC9	EGFR mut	0.21	0.124976	0.900684
Nelfinavir	5	PC9	EGFR mut	0.21	0.00936441	0.558194
Nirogacestat	0.17	PC9	EGFR mut	0.21	0.000313641	0.65471
Nirogacestat	0.67	PC9	EGFR mut	0.21	0.000527385	0.476725
Nirogacestat	2	PC9	EGFR mut	0.21	8.30867e-05	0.373058
NT157	0.42	PC9	EGFR mut	0.21	0.523947	1.06765
NT157	1.67	PC9	EGFR mut	0.21	1.12081e-10	0.672261
NT157	5	PC9	EGFR mut	0.21	3.49498e-13	0.586244
NVP2	0.08	PC9	EGFR mut	0.21	7.45195e-05	0.283292
NVP2	0.33	PC9	EGFR mut	0.21	6.74159e-09	0.239299
NVP2	1	PC9	EGFR mut	0.21	2.26396e-31	0.193641
Oligomycin	0.08	PC9	EGFR mut	0.21	0.000191973	0.336199
Oligomycin	0.33	PC9	EGFR mut	0.21	7.34905e-09	0.284392
Oligomycin	1	PC9	EGFR mut	0.21	2.39013e-22	0.0195349
OSI-906	0.17	PC9	EGFR mut	0.21	2.3868e-14	0.595879
OSI-906	0.67	PC9	EGFR mut	0.21	0.000114121	0.381954
OSI-906	2	PC9	EGFR mut	0.21	0.000257996	0.271284
Osimertinib	0.08	PC9	EGFR mut	0.21	0.644244	1.0149
Osimertinib	0.33	PC9	EGFR mut	0.21	0.124382	1.0824
Osimertinib	1	PC9	EGFR mut	0.21	0.000559889	1.20758
Palbociclib	0.17	PC9	EGFR mut	0.21	0.0531383	1.12622
Palbociclib	0.67	PC9	EGFR mut	0.21	0.08177	1.18302
Palbociclib	2	PC9	EGFR mut	0.21	0.00290016	1.16075
PF-02341066	0.17	PC9	EGFR mut	0.21	0.36605	1.00219
PF-02341066	0.67	PC9	EGFR mut	0.21	0.216309	0.95033
PF-02341066	2	PC9	EGFR mut	0.21	0.0106644	0.696364
PF-04554878	0.17	PC9	EGFR mut	0.21	0.0486544	0.691641
PF-04554878	0.67	PC9	EGFR mut	0.21	0.000892011	0.43605
PF-04554878	2	PC9	EGFR mut	0.21	9.28439e-28	0.227855
PF-0562271	0.17	PC9	EGFR mut	0.21	1.12861e-37	0.643135
PF-0562271	0.67	PC9	EGFR mut	0.21	2.00104e-13	0.399505
PF-0562271	2	PC9	EGFR mut	0.21	0.000168794	0.154406
PRI-724	0.17	PC9	EGFR mut	0.21	6.3239e-06	1.07439
PRI-724	0.67	PC9	EGFR mut	0.21	1.20133e-10	0.29287
PRI-724	2	PC9	EGFR mut	0.21	2.31471e-27	0.112045
R428	0.08	PC9	EGFR mut	0.21	0.498565	1.0085
R428	0.33	PC9	EGFR mut	0.21	0.0258964	0.853383
R428	1	PC9	EGFR mut	0.21	0.000251749	0.342842
RMC-4550	0.17	PC9	EGFR mut	0.21	0.00870634	0.590161
RMC-4550	0.67	PC9	EGFR mut	0.21	5.1635e-05	0.593986
RMC-4550	2	PC9	EGFR mut	0.21	0.000288798	0.558971
RO5126766	0.17	PC9	EGFR mut	0.21	2.1898e-10	0.366527
RO5126766	0.67	PC9	EGFR mut	0.21	4.14787e-22	0.246174
RO5126766	2	PC9	EGFR mut	0.21	1.37813e-08	0.165039
RSL3	0.08	PC9	EGFR mut	0.21	0.0506955	0.901218
RSL3	0.33	PC9	EGFR mut	0.21	0.00172453	0.735486
RSL3	1	PC9	EGFR mut	0.21	0.000684983	0.640846
Ruxolitinib	0.17	PC9	EGFR mut	0.21	1.62155e-33	0.091461
Ruxolitinib	0.67	PC9	EGFR mut	0.21	5.57089e-52	0.00845098
Ruxolitinib	2	PC9	EGFR mut	0.21	4.16684e-25	0.00715776
SAHA	0.17	PC9	EGFR mut	0.21	0.00238348	0.472085
SAHA	0.67	PC9	EGFR mut	0.21	1.13943e-32	0.147499
SAHA	2	PC9	EGFR mut	0.21	1.93836e-44	0.0280169
SAR405	0.17	PC9	EGFR mut	0.21	0.00287544	1.35764
SAR405	0.67	PC9	EGFR mut	0.21	0.0120688	1.17351
SAR405	2	PC9	EGFR mut	0.21	8.56822e-24	0.827494
SBI-0206965	0.42	PC9	EGFR mut	0.21	4.43224e-11	0.79541
SBI-0206965	1.67	PC9	EGFR mut	0.21	0.000494019	0.53445
SBI-0206965	5	PC9	EGFR mut	0.21	1.45249e-05	0.26805
SHP099	0.42	PC9	EGFR mut	0.21	0.00054242	0.32575
SHP099	1.67	PC9	EGFR mut	0.21	2.58018e-34	0.0113258
SHP099	5	PC9	EGFR mut	0.21	3.34814e-49	0.0179061
STM2457	0.17	PC9	EGFR mut	0.21	0.000145532	1.17248
STM2457	0.67	PC9	EGFR mut	0.21	0.0289129	1.06114
STM2457	2	PC9	EGFR mut	0.21	0.000235536	0.933336
Temsirolimus	0.42	PC9	EGFR mut	0.21	0.000126515	0.433911
Temsirolimus	1.67	PC9	EGFR mut	0.21	2.72104e-21	0.125077
Temsirolimus	5	PC9	EGFR mut	0.21	8.15085e-10	0.146215
Thioridazine	0.83	PC9	EGFR mut	0.21	0.36637	1.03022
Thioridazine	3.33	PC9	EGFR mut	0.21	0.000372476	0.712936
Thioridazine	10	PC9	EGFR mut	0.21	7.35437e-47	0.000407625
THZ1	0.08	PC9	EGFR mut	0.21	0.000224115	0.614903
THZ1	0.33	PC9	EGFR mut	0.21	1.5695e-42	0.0831994
THZ1	1	PC9	EGFR mut	0.21	1.23608e-46	0.0386911
TSA	0.08	PC9	EGFR mut	0.21	0.00450559	0.716949
TSA	0.33	PC9	EGFR mut	0.21	0.000127691	0.241538
TSA	1	PC9	EGFR mut	0.21	1.08391e-17	0.0839475
UK-88525	1.67	PC9	EGFR mut	0.21	0.185906	1.01918
UK-88525	6.67	PC9	EGFR mut	0.21	0.000556759	0.718175
UK-88525	20	PC9	EGFR mut	0.21	3.39025e-06	0.255405
UNC-0638	0.17	PC9	EGFR mut	0.21	0.00809471	0.943858
UNC-0638	0.67	PC9	EGFR mut	0.21	0.000299793	0.727294
UNC-0638	2	PC9	EGFR mut	0.21	0.000223371	0.406082
UVI3003	0.42	PC9	EGFR mut	0.21	0.192907	1.0201
UVI3003	1.67	PC9	EGFR mut	0.21	2.2022e-05	1.06702
UVI3003	5	PC9	EGFR mut	0.21	0.68734	1.00546
VS-4718	0.17	PC9	EGFR mut	0.21	0.000635761	0.562087
VS-4718	0.67	PC9	EGFR mut	0.21	0.000644153	0.36439
VS-4718	2	PC9	EGFR mut	0.21	3.25168e-41	0.155745
XAV-939	0.17	PC9	EGFR mut	0.21	0.00359448	0.57582
XAV-939	0.67	PC9	EGFR mut	0.21	2.11736e-05	0.288536
XAV-939	2	PC9	EGFR mut	0.21	7.46962e-07	0.185034
3-MA	4.17	PC9	EGFR mut	0.01	0.125579	1.1775
3-MA	16.67	PC9	EGFR mut	0.01	0.120545	1.09198
3-MA	50	PC9	EGFR mut	0.01	0.098887	0.895376
A-1155463	0.08	PC9	EGFR mut	0.01	4.32104e-10	0.139613
A-1155463	0.33	PC9	EGFR mut	0.01	6.00674e-08	0.0994644
A-1155463	1	PC9	EGFR mut	0.01	0.000189349	0.11612
ABT-199	0.08	PC9	EGFR mut	0.01	6.39819e-09	1.18183
ABT-199	0.33	PC9	EGFR mut	0.01	0.0504735	1.06855
ABT-199	1	PC9	EGFR mut	0.01	0.0228947	0.787387
ABT-263	0.08	PC9	EGFR mut	0.01	0.000387312	0.396452
ABT-263	0.33	PC9	EGFR mut	0.01	3.55844e-08	0.177614
ABT-263	1	PC9	EGFR mut	0.01	2.28017e-06	0.173249
AEW541	0.17	PC9	EGFR mut	0.01	1.62641e-07	0.311897
AEW541	0.67	PC9	EGFR mut	0.01	1.25664e-39	0.153112
AEW541	2	PC9	EGFR mut	0.01	4.76163e-41	0.0639426
AM-0902	0.17	PC9	EGFR mut	0.01	0.0431658	1.15941
AM-0902	0.67	PC9	EGFR mut	0.01	0.744063	1.00356
AM-0902	2	PC9	EGFR mut	0.01	0.00657256	0.887919
AR-13324	0.17	PC9	EGFR mut	0.01	0.112586	1.13502
AR-13324	0.67	PC9	EGFR mut	0.01	0.270189	1.08534
AR-13324	2	PC9	EGFR mut	0.01	0.0340091	0.858326
AZ6102	0.17	PC9	EGFR mut	0.01	0.000270831	0.271647
AZ6102	0.67	PC9	EGFR mut	0.01	0.00105811	0.269155
AZ6102	2	PC9	EGFR mut	0.01	0.0131589	0.352214
[truncated: 258 more rows]

## Sheet: Table S4
Supplementary Table S4. Target-level activities from ResMap screen and original discovery contexts.
Target	Reported cancer type	Reported treatment context	Active in at least one condition?	Shared active across models?
ACHR	lung	EGFRi	Yes	No
ALK	lung	EGFRi	Yes	No
ATM	lung	EGFRi, ALKi, KRASi, BRAFi	Yes	No
ATR	pancreas	chemo	Yes	No
AURKA/B	lung	EGFRi	Yes	Active in EGFR
autophagy	colon	chemo	Yes	Active in EGFR and KRAS
AXL	lung	EGFRi	Yes	No
b-CATENIN	lung	EGFRi, ALKi	Yes	No
BCL-2/BCL-XL	lung	EGFRi	Yes	Active in EGFR and KRAS
BCL6	leukemia	BCLi	No	No
BRD4	lung, breast	EGFRi, MEKi, PI3Ki, mTORi	Yes	Active in KRAS
CDK4/6	lung	EGFRi	Yes	No
CDK7/12/13	lung, bladder, stomach	EGFRi, ALKi, FGFRi	Yes	Active in EGFR and KRAS
CDK9	breast	chemo, CDK4/6i	Yes	Active in EGFR and KRAS
CHK1	pancreas	chemo	Yes	Active in KRAS
CPT1	melanoma	BRAFi, MEKi	Yes	Active in EGFR
EGFR	colon	KRASi	Yes	Active in KRAS
EIF4A	melanoma, lung	BRAFi, MEKi, EGFRi	Yes	No
EZH1/2	lung, breast	EGFRi, HER2i	No	No
FAK	melanoma, lung	BRAFi, MEKi, EGFRi	Yes	Active in EGFR and KRAS
FAO	melanoma	BRAFi, MEKi	Yes	Active in EGFR
FGFR	lung	EGFRi	No	No
G9A	lung	EGFRi	Yes	Active in EGFR
GPX4	lung	EGFRi	Yes	No
GSK3B	lung	EGFRi	Yes	Active in EGFR and KRAS
HDAC	melanoma, lung	BRAFi, MEKi, EGFRi	Yes	Active in EGFR
IAP	melanoma	cytotoxic T lymphocyte	Yes	No
IGF1R	lung	EGFRi	Yes	Active in EGFR and KRAS
IKK	lung	EGFRi	No	No
IRS1	lung	EGFRi	Yes	No
JAK	lung	MEKi	Yes	Active in EGFR and KRAS
KDM5	lung	EGFRi	No	No
KDM6	brain	multi-target TKI	No	No
MCL-1	lung, melanoma, breast, stomach	EGFRi, BRAFi, KITi, METi, ALKi, HER2i	Yes	No
MEK	lung	EGFRi	Yes	Active in KRAS
MET	melanoma, colon, brain	BRAFi, MEKi	Yes	No
METTL3	melanoma	BRAFi, MEKi	Yes	No
MITF	melanoma	BRAFi, MEKi	Yes	No
MTOR	pancreas, stomach	chemo	Yes	No
OXPHOS	breast, melanoma	chemo, BRAFi	Yes	No
PI3K	lung	EGFRi	Yes	Active in KRAS
PRMT1	lung	EGFRi	Yes	No
PRMT5	lung, neuroblastoma	EGFRi	No	No
RAF	lung	EGFRi	Yes	Active in KRAS
REV1	lung, melanoma, prostate, fibrosarcoma	chemo	Yes	Active in EGFR and KRAS
ROCK	melanoma	BRAFi, MEKi	Yes	No
RXR	melanoma	BRAFi, MEKi	No	No
SHP2	lung	EGFRi, KRASi	Yes	Active in EGFR and KRAS
SOS	lung	KRASi	Yes	No
SRC	lung	EGFRi	Yes	Active in EGFR and KRAS
TANKYRASE	lung	EGFRi, MEKi, ALKi	Yes	No
TEAD	lung	EGFRi, MEKi	Yes	Active in EGFR
TRPA1	lung, breast	chemo	No	No
ULK1/2	pancreas, colon	chemo	Yes	Active in EGFR and KRAS
VPS34	lung, pancreas	MEKi, chemo	No	No
WEE1	pancreas	chemo	Yes	Active in KRAS
g-SECRETASE	lung	EGFRi	Yes	No

## Sheet: Table S5
Supplementary Table S5. Compound activities conserved across four models from ResMap screen.
Compound	Target	Functional category	Is shared activity_21% O2	Is shared activity_1% O2	Is shared activity_21% and 1% O2
A-1155463	BCL-2/BCL-XL	apoptosis/autophagy	Yes	Yes	Yes
ABT-263	BCL-2/BCL-XL	apoptosis/autophagy	Yes	Yes	Yes
AZD4320	BCL-2/BCL-XL	apoptosis/autophagy	Yes	Yes	Yes
Chloroquine	autophagy	apoptosis/autophagy	Yes	Yes	Yes
JH-RE-06	REV1	DNA damage/cell cycle checkpoint	Yes	Yes	Yes
SHP099	SHP2	RTK/MAPK/PI3K signaling	Yes	Yes	Yes
PF-0562271	FAK	RTK/MAPK/PI3K signaling	Yes	Yes	Yes
VS-4718	FAK	RTK/MAPK/PI3K signaling	Yes	Yes	Yes
Ruxolitinib	JAK	RTK/MAPK/PI3K signaling	Yes	Yes	Yes
BMS-354825	SRC	RTK/MAPK/PI3K signaling	Yes	Yes	Yes
BMS-754807	IGF1R	RTK/MAPK/PI3K signaling	Yes	Yes	Yes
THZ1	CDK7/12/13	transcription/translation	Yes	Yes	Yes
NVP2	CDK9	transcription/translation	Yes	Yes	Yes
CHIR99021	GSK3B	Wnt/Hippo/Notch	Yes	Yes	Yes
JQ1	BRD4	epigenetic regulation	No	Yes	No
NT157	IRS1	RTK/MAPK/PI3K signaling	No	Yes	No
AEW541	IGF1R	RTK/MAPK/PI3K signaling	No	Yes	No
eFT226	EIF4A	transcription/translation	No	Yes	No
Oligomycin	OXPHOS	metabolism/redox	Yes	No	No
PRI-724	b-CATENIN	Wnt/Hippo/Notch	Yes	No	No

## Sheet: Table S6
Supplementary Table S6. Target-level activities conserved across four models from ResMap screen.
Target	Functional category	Is shared activity_21% O2	Is shared activity_1% O2	Is shared activity_21% and 1% O2
BCL-2/BCL-XL	apoptosis/autophagy	Yes	Yes	Yes
autophagy	apoptosis/autophagy	Yes	Yes	Yes
ULK1/2	apoptosis/autophagy	Yes	Yes	Yes
REV1	DNA damage/cell cycle checkpoint	Yes	Yes	Yes
SHP2	RTK/MAPK/PI3K signaling	Yes	Yes	Yes
FAK	RTK/MAPK/PI3K signaling	Yes	Yes	Yes
JAK	RTK/MAPK/PI3K signaling	Yes	Yes	Yes
SRC	RTK/MAPK/PI3K signaling	Yes	Yes	Yes
IGF1R	RTK/MAPK/PI3K signaling	Yes	Yes	Yes
CDK7/12/13	transcription/translation	Yes	Yes	Yes
CDK9	transcription/translation	Yes	Yes	Yes
GSK3B	Wnt/Hippo/Notch	Yes	Yes	Yes
BRD4	epigenetic regulation	No	Yes	No
HDAC	epigenetic regulation	No	Yes	No
IRS1	RTK/MAPK/PI3K signaling	No	Yes	No
EIF4A	transcription/translation	No	Yes	No
OXPHOS	metabolism/redox	Yes	No	No
b-CATENIN	Wnt/Hippo/Notch	Yes	No	No

## Sheet: Table S7
Supplementary Table S7. Follow-up validation of top ResMap screen targets.
Compound	Screen_target	Screen_dose_low_uM	Screen_dose_medium_uM	Screen_dose_high_uM	Screen_activity	Validation_target	Validation_dose_1_uM	Validation_dose_2_uM	Validation_dose_3_uM	Validation_dose_4_uM	Validation_activity (+drug)	AUC_PC9, -drug	AUC_MGH134, -drug	AUC_LU65, -drug	AUC_MGH1138, -drug	AUC_PC9, +drug	AUC_MGH134, +drug	AUC_LU65, +drug	AUC_MGH1138, +drug	AUC_PC9, LFC (-drug vs. +drug)	AUC_MGH134, LFC (-drug vs. +drug)	AUC_LU65, LFC (-drug vs. +drug)	AUC_MGH1138, LFC (-drug vs. +drug)	Vendor	Catalog#	Potency
A-1155463	BCL-2/BCL-XL	0.0833333	0.333333	1	EGFR/KRAS active	BCL-XL	0.004	0.02	0.1	0.5	EGFR/KRAS active	3.81	3.852	3.232	1.289	1.326	3.115	2.504	0.6284	1.52271	0.306376	0.368193	1.0365	Selleck	S7800	A-1155463 Dihydrochloride, a highly potent and selective BCL-XL inhibitor, shows picomolar binding affinity to BCL-XL, and >1000-fold weaker binding to BCL-2 and related proteins BCL-W(Ki=19 nM) and MCL-1(Ki>440 nM).
ABT-263	BCL-2/BCL-XL	0.0833333	0.333333	1	EGFR/KRAS active	BCL-2/BCL-XL	0.004	0.02	0.1	0.5	EGFR/KRAS active	4.041	4.064	3.663	1.987	2.759	3.71	3.244	1.361	0.550567	0.131481	0.175252	0.545925	Selleck	S1001	A potent inhibitor of Bcl-xL, Bcl-2 and Bcl-w with Ki of ≤ 0.5 nM, ≤1 nM and ≤1 nM in cell-free assays, Navitoclax (ABT-263) binds more weakly to Mcl-1 and A1. Phase 2.
AZD4320	BCL-2/BCL-XL	0.0833333	0.333333	1	EGFR/KRAS active	BCL-2/BCL-XL	0.004	0.02	0.1	0.5	EGFR/KRAS active	3.813	3.761	3.203	2.085	2.393	3.374	2.842	1.382	0.672106	0.156656	0.172517	0.59329	MCE	HY-112416	AZD4320 is a novel BH3-mimicking dual BCL2/BCLxL inhibitor with IC50s of 26 nM, 17 nM, and 170 nM for KPUM-MS3, KPUM-UH1, and STR-428 cells, respectively.
PF-0562271	FAK	0.166667	0.666667	2	EGFR/KRAS active	FAK/PTK2	0.016	0.08	0.4	2	EGFR/KRAS active	3.647	3.44	3.581	3.71	2.666	3.053	2.855	2.336	0.452033	0.172181	0.326872	0.667379	Selleck	S2890	PF-562271 (PF-00562271) is a potent, ATP-competitive, reversible inhibitor of FAK with IC50 of 1.5 nM in cell-free assays, ~10-fold less potent for Pyk2 than FAK and >100-fold selectivity against other protein kinases, except for some CDKs.
VS-4718	FAK	0.166667	0.666667	2	EGFR/KRAS active	FAK	0.016	0.08	0.4	2	EGFR/KRAS active	3.7	3.732	3.209	2.992	2.262	2.365	2.283	1.745	0.709926	0.658109	0.491193	0.777883	Selleck	S7653	VS-4718 (PND-1186) is a reversible and selective FAK inhibitor with IC50 of 1.5 nM, which selectively promotes tumor cell apoptosis. Phase 1.
BMS-754807	IGF1R	0.0833333	0.333333	1	EGFR/KRAS active	IGF1R/INSR	0.016	0.08	0.4	2	EGFR/KRAS active	3.543	2.873	2.296	1.567	1.235	1.828	0.7982	0.7344	1.52046	0.652292	1.5243	1.09337	Selleck	S1124	BMS-754807 is a potent and reversible inhibitor of IGF-1R/InsR with IC50 of 1.8 nM/1.7 nM in cell-free assays, less potent to Met (c-Met), Aurora A/B, TrkA/B and Ron, and shows little activity to Flt3, Lck, MK2, PKA, PKC etc. Phase 2.
BMS-354825	SRC	0.0833333	0.333333	1	EGFR/KRAS active	SRC/ABL/KIT	0.004	0.02	0.1	0.5	EGFR/KRAS active	3.204	2.564	3.05	1.557	0.9595	1.184	1.47	0.8614	1.73952	1.11473	1.05299	0.854014	Selleck	S1021	Dasatinib is a novel, potent and multi-targeted inhibitor that targets Abl, Src and c-Kit, with IC50 of <1 nM, 0.8 nM and 79 nM in cell-free assays, respectively. Dasatinib induces autophagy and apoptosis with anti-tumor activity.
THZ1	CDK7/12/13	0.0833333	0.333333	1	EGFR/KRAS active	CDK7/12/13	0.016	0.08	0.4	2	EGFR/KRAS active	2.066	1.427	1.498	1.836	1.703	1.077	1.082	1.334	0.278762	0.405967	0.469337	0.460807	Selleck	S7549	THZ1 is a potent and covalent inhibitor of CDK7 with an IC50 of 3.2 nM. It also inhibits the CDK12 and CDK13 and downregulates MYC expression.
YKL-5-124	-	-	-	-	-	CDK7	0.016	0.08	0.4	2	KRAS active	1.581	2.448	2.191	2.115	3.942	1.933	3.438	2.708	-1.31809	0.340762	-0.64998	-0.35657	Selleck	S8863	YKL-5-124 is a potent, selective and covalent CDK7 inhibitor with an IC50 of 9.7 nM, 1300 nM and 3020 nM for inhibiting CDK7/Mat1/CycH, CDK2 and CDK9 respectively. It displays biochemical and cellular selectivity for CDK7 over CDK12/13.
SR-4835	-	-	-	-	-	CDK12/13	0.016	0.08	0.4	2	EGFR/KRAS active	1.246	2.163	1.476	1.571	1.248	2.212	1.263	1.819	-0.00231387	-0.0323177	0.224838	-0.211462	Selleck	S8894	SR-4835 is a highly selective dual inhibitor of CDK12 and CDK13 with IC50 of 99 nM and Kd of 98 nM for CDK12 and IC50 of 4.9 nM for CDK13.
JH-RE-06	REV1	0.416667	1.66667	5	EGFR/KRAS active	REV1	0.04	0.2	1	5	EGFR/KRAS active	2.318	2.518	2.404	2.448	1.723	2.952	2.905	2.414	0.427958	-0.229414	-0.273101	0.0201779	Selleck	S8850	JH-RE-06 is a potent REV1-REV7 interface inhibitor with an IC50 of 0.78 μM and Kd value of 0.42 μM, disrupting REV1-POL ζ-mediated mutagenic translesion synthesis (TLS).
NVP2	CDK9	0.0833333	0.333333	1	EGFR/KRAS active	CDK9	0.004	0.02	0.1	0.5	EGFR/KRAS active	2.081	1.247	1.629	0.9901	1.741	1.195	1.578	0.7802	0.257361	0.0614508	0.0458894	0.34373	Selleck	S8981	NVP-2, a potent, selective, non-neurotoxic and ATP-competitive cyclin dependent kinase 9 (CDK9) inhibitor with IC50 of 0.514 nM for CDK9/CycT activity and induces cell apoptosis.
Chloroquine	autophagy	4.16667	16.6667	50	EGFR/KRAS active	autophagy/lysosome	0.4	2	10	50	EGFR/KRAS active	2.973	3.117	3.025	2.567	2.335	2.895	3.422	2.525	0.348497	0.106595	-0.177905	0.0237999	Selleck	S6999	Chloroquine is an antimalarial drug and autophagy/lysosome inhibitor. Chloroquine also suppresses Toll-like receptor-9 (TLR9) protein expression.
MRT68921	ULK1/2	0.166667	0.666667	2	EGFR/KRAS active	ULK1/2	0.04	0.2	1	5	inactive	3.453	2.658	3.321	3.683	5.016	3.179	4.991	6.69	-0.538687	-0.258232	-0.587711	-0.861125	Selleck	S7949	MRT68921 is a potent and dual autophagy kinase ULK1/2 inhibitor with IC50 of 2.9 nM and 1.1 nM, respectively.
SBI-0206965	ULK1/2	0.416667	1.66667	5	EGFR/KRAS active	ULK1/2	0.04	0.2	1	5	EGFR/KRAS active	3.681	3.824	3.539	3.165	2.922	2.91	2.983	2.535	0.333142	0.394063	0.246578	0.32022	Selleck	S7885	SBI-0206965 is a highly selective autophagy kinase ULK1 inhibitor with IC50 of 108 nM, about 7-fold selectivity over ULK2. This compound inhibits autophagy and enhances apoptosis in human glioblastoma and lung cancer cells.
SHP099	SHP2	0.416667	1.66667	5	EGFR/KRAS active	SHP2	0.04	0.2	1	5	inactive	3.981	3.904	3.852	3.583	3.359	3.32	3.431	3.169	0.245099	0.23377	0.166979	0.17714	Selleck	S8278	SHP099 is a highly potent, selective and orally bioavailable small-molecule SHP2 inhibitor with an IC50 value of 0.071 μM and shows no activity against SHP1.
CHIR99021	GSK3B	0.125	0.5	1.5	EGFR/KRAS active	GSK3A/B	0.016	0.08	0.4	2	inactive	3.922	4.029	4.195	3.747	3.992	3.671	4.054	2.656	-0.0255222	0.134249	0.0493247	0.496481	Selleck	S1263	Laduviglusib (CHIR-99021, CT99021) is a GSK-3α and GSK-3β inhibitor with IC50 values of 10 nM and 6.7 nM, respectively. It does not exhibit cross-reactivity against cyclin-dependent kinases (CDKs) and shows a 350-fold selectivity toward GSK-3β compared to CDKs. This compound functions as a Wnt/β-catenin activator and induces autophagy.
AR-A014418	-	-	-	-	-	GSK3B	0.016	0.08	0.4	2	inactive	3.898	4.307	4.239	3.867	3.968	3.976	4.557	3.909	-0.0256779	0.115366	-0.10436	-0.0155848	Selleck	S7435	AR-A014418 (GSK-3β Inhibitor VIII) is an ATP-competitive, and selective GSK3β inhibitor with IC50 and Ki of 104 nM and 38 nM in cell-free assays, without significant inhibition on 26 other kinases tested.
Ruxolitinib	JAK	0.166667	0.666667	2	EGFR/KRAS active	JAK1/2	0.016	0.08	0.4	2	inactive	4.135	4.082	4.551	3.916	4.476	4.227	4.404	3.962	-0.114323	-0.0503579	0.0473691	-0.0168481	Selleck	S1378	Ruxolitinib (INCB18424) is the first potent, selective JAK1/2 inhibitor to enter the clinic with IC50 of 3.3 nM/2.8 nM in cell-free assays, >130-fold selectivity for JAK1/2 versus JAK3. This compound kills tumor cells through toxic mitophagy. It induces autophagy and enhances apoptosis.
AZD2811	AURKA/B	0.0833333	0.333333	1	EGFR active	AURKB	0.016	0.08	0.4	2	EGFR/KRAS active	3.325	2.722	2.956	2.467	2.241	2.113	2.457	2.055	0.569212	0.365374	0.266748	0.263619	Selleck	S1147	Defosbarasertib (AZD1152-HQPA, AZD2811, INH-34, Barasertib-HQPA) is a highly selective Aurora B inhibitor with IC50 of 0.37 nM in a cell-free assay, ~3700 fold more selective for Aurora B over Aurora A. Phase 1.
UNC-0638	G9A	0.166667	0.666667	2	EGFR active	G9A/GLP	0.016	0.08	0.4	2	EGFR active	3.993	3.594	3.922	3.349	3.237	3.606	4.244	3.738	0.302816	-0.00480899	-0.113835	-0.158536	Selleck	S8071	UNC0638 is a potent, selective and cell-penetrant chemical probe for G9a and GLP histone methyltransferase with IC50 of <15 nM and 19 nM, respectively, shows selectivity over a wide range of epigenetic and non-epigenetic targets. This compound has anti-viral activities.
MS-275	HDAC	0.166667	0.666667	2	EGFR active	HDAC1/3	0.016	0.08	0.4	2	EGFR/KRAS active	2.81	3.534	2.685	3.045	1.682	3.402	2.674	1.202	0.740392	0.0549189	0.00592262	1.34101	Selleck	S1053	Entinostat (MS-275, SNDX-275) strongly inhibits HDAC1 and HDAC3 with IC50 of 0.51 μM and 1.7 μM in cell-free assays, compared with HDACs 4, 6, 8, and 10. This compound induces autophagy and apoptosis. Phase 3.
TSA	HDAC	0.0833333	0.333333	1	EGFR active	HDAC	0.016	0.08	0.4	2	EGFR/KRAS active	1.94	2.581	2.599	2.399	1.073	2.422	2.296	1.798	0.854407	0.0917313	0.178834	0.41604	Selleck	S1045	Trichostatin A (TSA) is an HDAC inhibitor with IC50 of ~1.8 nM in cell-free assays.
K-975	TEAD	0.0833333	0.333333	1	EGFR active	TEAD	0.016	0.08	0.4	2	EGFR/KRAS active	4.203	3.683	3.754	3.115	1.578	1.753	3.122	0.791	1.41332	1.07106	0.265958	1.97748	Selleck	E1329	K-975 is a potent, selective and orally active TEAD inhibitor that directly inhibits YAP/TAZ-TEAD protein-protein interaction and shows a potent anti-tumor effect in malignant pleural mesothelioma.
Thioridazine	FAO	0.833333	3.33333	10	EGFR active	D2R	0.4	2	10	50	EGFR/KRAS active	2.472	2.388	2.525	2.071	2.22	2.149	2.231	2.22	0.155119	0.152137	0.178593	-0.100232	Selleck	S5563	Thioridazine, an antagonist of the dopamine receptor D2 family proteins, exhibits potent anti-psychotic and anti-anxiety activities. Thioridazine is also a potent inhibitor of PI3K-Akt-mTOR signaling pathways with anti-angiogenic effect. Thioridazine shows antiproliferative and apoptosis induction effects in various types of cancer cells, with specificity on targeting cancer stem cells (CSCs).
Etomoxir	CPT1	16.6667	66.6667	200	EGFR active	CPT1	1.6	8	40	200	inactive	1.68	2.017	2.392	1.571	5.296	3.508	4.066	3.525	-1.65644	-0.798438	-0.765393	-1.16594	Selleck	S8244	Etomoxir sodium salt ((R)-(+)-Etomoxir sodium salt) is an irreversible inhibitor of carnitine palmitoyltransferase-1 (CPT-1) on the outer face of the inner mitochondrial membrane. Etomoxir enhances palmitate-induced cell apoptosis.
JQ1	BRD4	0.416667	1.66667	5	KRAS active	BRD4	0.016	0.08	0.4	2	KRAS active	3.643	3.31	3.228	2.872	4.33	2.021	2.12	2.07	-0.24924	0.711762	0.606576	0.472425	Selleck	S7110	(+)-JQ1 is a BET bromodomain inhibitor, with IC50 of 77 nM/33 nM for BRD4(1/2) in cell-free assays, binding to all bromodomains of the BET family, but not to bromodomains outside the BET family. (+)-JQ1 suppresses cell proliferation via inducing autophagy. (+)-JQ1 inhibits the expression of Nuclear receptor binding SET domain protein 3 (NSD3) target genes.
AZD5153	BRD4	0.166667	0.666667	2	KRAS active	BRD4	0.016	0.08	0.4	2	KRAS active	3.201	2.321	2.958	1.627	3.912	1.087	1.449	0.9753	-0.289384	1.09439	1.02956	0.738296	Selleck	S8344	AZD5153 6-hydroxy-2-naphthoic acid (HNT salt) is a potent, selective, and orally available BET/BRD4 bromodomain inhibitor with pKi of 8.3 for BRD4.
GSK1120212	MEK	0.00833333	0.0333333	0.1	KRAS active	MEK1/2	0.004	0.02	0.1	0.5	EGFR/KRAS active	1.804	2.566	1.367	0.9882	1.114	2.033	1.378	1.374	0.69545	0.335911	-0.0115626	-0.475507	Selleck	S2673	Trametinib (GSK1120212, JTP-74057) is a highly specific and potent MEK1/2 inhibitor with IC50 of 0.92 nM/1.8 nM in cell-free assays, and it does not inhibit the kinase activities of c-Raf, B-Raf, ERK1/2. This compound activates autophagy and induces apoptosis.
AZD6244	MEK	0.166667	0.666667	2	KRAS active	MEK1	0.016	0.08	0.4	2	EGFR/KRAS active	3.777	3.766	2.643	1.865	1.746	2.492	2.594	2.629	1.11319	0.595729	0.0269979	-0.495339	Selleck	S1008	Selumetinib (AZD6244, ARRY-142886) is a potent, highly selective MEK inhibitor with IC50 of 14 nM for MEK1 and Kd value of 530 nM for MEK2. It also inhibits ERK1/2 phosphorylation with IC50 of 10 nM, with no inhibition to p38α, MKK6, EGFR, ErbB2, ERK2, B-Raf, etc. This compound suppresses cell proliferation, migration and trigger apoptosis. Phase 3.
AZD8835	PI3K	0.166667	0.666667	2	KRAS active	PI3K	0.016	0.08	0.4	2	EGFR/KRAS active	4.002	3.983	3.428	2.756	2.732	2.903	2.553	2.264	0.550764	0.456311	0.425174	0.283702	Selleck	S7966	AZD8835 ia a novel mixed inhibitor of PI3Kα and PI3Kδ with IC50 of 6.2 nM and 5.7 nM, respectively, also with selectivity against PI3Kβ (IC50=431 nM) and PI3Kγ (IC50=90 nM).
RO5126766	RAF	0.166667	0.666667	2	KRAS active	RAF/MEK	0.016	0.08	0.4	2	KRAS active	3.45	3.751	2.203	1.662	1.687	2.751	2.315	2.82	1.03214	0.447319	-0.0715427	-0.762775	Selleck	S7170	Avutometinib(RO5126766,CH5126766,VS 6766, CKI-27, R-7304, RG-7304) is a dual RAF/MEK inhibitor with IC50 of 8.2 nM,19 nM, 56 nM, and 160 nM for BRAF V600E, BRAF, CRAF, and MEK1, respectively. Phase 1.
Osimertinib	EGFR	0.0833333	0.333333	1	KRAS active	EGFR	0.016	0.08	0.4	2	EGFR/KRAS active	0.6541	0.9097	3.671	1.676	3.679	3.03	2.239	1.054	-2.49173	-1.73586	0.713319	0.669147	MCE	HY-15772	Osimertinib (AZD9291) is an oral, irreversible, and mutant-selective EGFR inhibitor with IC50 of 12.92, 11.44 and 493.8 nM for Exon 19 deletion EGFR, L858R/T790M EGFR, and WT EGFR in LoVo cells, respectively.
BIBW2992	EGFR	0.0833333	0.333333	1	KRAS active	EGFR/HER2/HER4	0.016	0.08	0.4	2	EGFR/KRAS active	0.6208	2.224	3.441	0.9988	3.648	3.625	1.66	0.6958	-2.55491	-0.704824	1.05164	0.521523	Selleck	S1011	Afatinib inhibits EGFR/ErbB irreversibly in vitro with IC50 of 0.5, 0.4, 10, 14, 1 nM for EGFRwt, EGFR L858R , EGFR L858R/T790M ErbB2 (HER2) and ErbB4 (HER4), respectively. This compound induces autophagy.
LY2606368	CHK1	0.0833333	0.333333	1	KRAS active	CHK1/2/RSK1	0.016	0.08	0.4	2	EGFR/KRAS active	0.6132	0.7389	1.235	0.7791	1.038	2.325	1.169	1.329	-0.759377	-1.65378	0.0792361	-0.770461	Selleck	S6385	Prexasertib (LY2606368, ACR 368) is a selective ATP competitor inhibitor of Chk1 and Chk2 with IC50s of 1 nM and 8 nM in cell-free assays, respectively. It also inhibits RSK1 with an IC50 of 9 nM in cell-free assay.
AZD1775	WEE1	0.0833333	0.333333	1	KRAS active	WEE1	0.016	0.08	0.4	2	EGFR/KRAS active	2.492	3.206	3.541	2.38	2.393	3.133	2.948	2.099	0.0584837	0.0332297	0.26442	0.181259	Selleck	S1525	Adavosertib (MK-1775, AZD1775) is a potent and selective Wee1 inhibitor with IC50 of 5.2 nM in a cell-free assay; this compound hinders G2 DNA damage checkpoint. Phase 2.

## Sheet: Table S8
Supplementary Table S8. DepMap gene essentiality for top ResMap screen targets.
Target	Gene name	Gene ID	RNAi_score_mean	RNAi percent below -1.0	CRISPR_score_mean	CRISPR percent below -1.0
IGF1R	IGF1R	3480	-0.0926696	0.00848656	-0.257984	0.0236088
SRC	SRC	6714	-0.195812	0	-0.0955295	0
ABL1	ABL1	25	-0.104206	0.00141643	-0.0410397	0.00505902
KIT	KIT	3815	-0.0171734	0.00142248	-0.0557375	0
FAK	PTK2	5747	-0.0802629	0	-0.59444	0.17032
PYK2	PTK2B	2185	-0.0742425	0	0.126084	0
BCL-XL	BCL2L1	598	-0.257801	0.0992908	-1.18376	0.521079
BCL-2	BCL2	596	-0.00147747	0.00282885	-0.0142489	0.00758853
CDK7	CDK7	1022	-0.16923	0.00141844	-1.8332	0.979764
CDK12	CDK12	51755	-0.338189	0.00849858	-0.408561	0.0134907
CDK13	CDK13	8621	-0.202259	0.00141844	-0.107997	0.00421585
CDK9	CDK9	1025	-0.255438	0	-1.50205	0.951096
REV1	REV1	51455	-0.038543	0	-0.062884	0.00084317
REV7	MAD2L2	10459	-0.0660161	0	-1.04071	0.5
REV3L	REV3L	5980	-0.0475744	0	-0.546407	0.0379427
ULK1	ULK1	8408	0.0509763	0	-0.0150832	0
ULK2	ULK2	9706	-0.211865	0	-0.0494472	0
SHP2	PTPN11	5781	-0.291237	0.019802	-0.672715	0.20742
GSK3A	GSK3A	2931	-0.0464864	0	0.0119109	0
GSK3B	GSK3B	2932	0.0810003	0	0.0142749	0.00168634
JAK1	JAK1	3716	0.0182925	0.00284495	-0.0491458	0.00168634
JAK2	JAK2	3717	-0.0732254	0.00425532	0.0978	0.00337268
TEAD1	TEAD1	7003	-0.153994	0.0241135	-0.251121	0.0219224
TEAD2	TEAD2	8463	-0.104453	0	-0.0395516	0
TEAD3	TEAD3	7005	-0.0930509	0	-0.319279	0.010118
TEAD4	TEAD4	7004	-0.0216282	0	-0.236278	0.00252951
HDAC1	HDAC1	3065	-0.0563426	0	-0.13098	0.010118
AURKA	AURKA	6790	-0.331052	0	-1.29922	0.856661
AURKB	AURKB	9212	-0.518766	0.0480905	-2.15112	0.991568
G9A	EHMT2	10919	-0.175769	0	-0.261383	0
GLP	EHMT1	79813	-0.110434	0	-0.123087	0
CPT1A	CPT1A	1374	-0.0208731	0	-0.176701	0.00084317
CPT1B	CPT1B	1375	-0.0185992	0	-0.0705291	0
BRD4	BRD4	23476	-0.624916	0.0836879	-0.988194	0.48398
PI3K	PIK3CA	5290	-0.218427	0.0155587	-0.464725	0.0623946
MEK1	MAP2K1	5604	-0.0711347	0.00283286	-0.183087	0.0118044
RAF1	RAF1	5894	-0.075368	0	-0.147771	0.0177066
WEE1	WEE1	7465	-0.456373	0.044843	-2.73536	0.999157
WEE2	WEE2	494551	-0.233091	0.00522193	0.0569795	0
EGFR	EGFR	1956	-0.0881407	0.0141443	-0.241477	0.0480607
CHK1	CHEK1	1111	-0.340335	0.019802	-1.79148	0.980607
CHK2	CHEK2	11200	0.116166	0	0.197711	0

## Sheet: Table S9
Supplementary Table S9. MGI gene knockdown/knockout phenotypes associated with top ResMap screen targets.
MGI Allele Accession ID	Allele Symbol	Allele Name	Allele Type	Allele Attribute	PubMed ID for original reference	MGI Marker Accession ID	Marker Symbol	Marker RefSeq ID	Marker Ensembl ID	Phenotypes	Gene Name	Parents
MGI:1856663	Abl1<m1>	mutation 1	Targeted	Null/knockout	2554496	MGI:87859	Abl1	NM_001283045	ENSMUSG00000026842	MP:0000689,abnormal spleen morphology	ABL1	['hematopoietic system phenotype', 'immune system phenotype']
MGI:1856663	Abl1<m1>	mutation 1	Targeted	Null/knockout	2554496	MGI:87859	Abl1	NM_001283045	ENSMUSG00000026842	MP:0000694,spleen hypoplasia	ABL1	['hematopoietic system phenotype', 'immune system phenotype']
MGI:1856663	Abl1<m1>	mutation 1	Targeted	Null/knockout	2554496	MGI:87859	Abl1	NM_001283045	ENSMUSG00000026842	MP:0000703,abnormal thymus morphology	ABL1	['endocrine/exocrine gland phenotype', 'hematopoietic system phenotype', 'immune system phenotype']
MGI:1856663	Abl1<m1>	mutation 1	Targeted	Null/knockout	2554496	MGI:87859	Abl1	NM_001283045	ENSMUSG00000026842	MP:0000711,thymus cortex hypoplasia	ABL1	['endocrine/exocrine gland phenotype', 'hematopoietic system phenotype', 'immune system phenotype']
MGI:1856663	Abl1<m1>	mutation 1	Targeted	Null/knockout	2554496	MGI:87859	Abl1	NM_001283045	ENSMUSG00000026842	MP:0000715,decreased thymocyte number	ABL1	['endocrine/exocrine gland phenotype', 'hematopoietic system phenotype', 'immune system phenotype']
MGI:1856663	Abl1<m1>	mutation 1	Targeted	Null/knockout	2554496	MGI:87859	Abl1	NM_001283045	ENSMUSG00000026842	MP:0000716,abnormal immune system cell morphology	ABL1	['immune system phenotype']
MGI:1856663	Abl1<m1>	mutation 1	Targeted	Null/knockout	2554496	MGI:87859	Abl1	NM_001283045	ENSMUSG00000026842	MP:0001262,decreased body weight	ABL1	['growth/size/body region phenotype']
MGI:1856663	Abl1<m1>	mutation 1	Targeted	Null/knockout	2554496	MGI:87859	Abl1	NM_001283045	ENSMUSG00000026842	MP:0001302,eyelids open at birth	ABL1	['vision/eye phenotype']
MGI:1856663	Abl1<m1>	mutation 1	Targeted	Null/knockout	2554496	MGI:87859	Abl1	NM_001283045	ENSMUSG00000026842	MP:0001304,cataract	ABL1	['vision/eye phenotype']
MGI:1856663	Abl1<m1>	mutation 1	Targeted	Null/knockout	2554496	MGI:87859	Abl1	NM_001283045	ENSMUSG00000026842	MP:0001823,thymus hypoplasia	ABL1	['endocrine/exocrine gland phenotype', 'hematopoietic system phenotype', 'immune system phenotype']
MGI:1856663	Abl1<m1>	mutation 1	Targeted	Null/knockout	2554496	MGI:87859	Abl1	NM_001283045	ENSMUSG00000026842	MP:0002083,premature death	ABL1	['mortality/aging']
MGI:1856663	Abl1<m1>	mutation 1	Targeted	Null/knockout	2554496	MGI:87859	Abl1	NM_001283045	ENSMUSG00000026842	MP:0002144,abnormal B cell differentiation	ABL1	['hematopoietic system phenotype', 'immune system phenotype']
MGI:1856663	Abl1<m1>	mutation 1	Targeted	Null/knockout	2554496	MGI:87859	Abl1	NM_001283045	ENSMUSG00000026842	MP:0002169,no abnormal phenotype detected	ABL1	['normal phenotype']
MGI:1856663	Abl1<m1>	mutation 1	Targeted	Null/knockout	2554496	MGI:87859	Abl1	NM_001283045	ENSMUSG00000026842	MP:0002357,abnormal spleen white pulp morphology	ABL1	['hematopoietic system phenotype', 'immune system phenotype']
MGI:1856663	Abl1<m1>	mutation 1	Targeted	Null/knockout	2554496	MGI:87859	Abl1	NM_001283045	ENSMUSG00000026842	MP:0002359,abnormal spleen germinal center morphology	ABL1	['hematopoietic system phenotype', 'immune system phenotype']
MGI:1856663	Abl1<m1>	mutation 1	Targeted	Null/knockout	2554496	MGI:87859	Abl1	NM_001283045	ENSMUSG00000026842	MP:0002401,abnormal lymphopoiesis	ABL1	['hematopoietic system phenotype', 'immune system phenotype']
MGI:1856663	Abl1<m1>	mutation 1	Targeted	Null/knockout	2554496	MGI:87859	Abl1	NM_001283045	ENSMUSG00000026842	MP:0002406,increased susceptibility to infection	ABL1	['immune system phenotype']
MGI:1856663	Abl1<m1>	mutation 1	Targeted	Null/knockout	2554496	MGI:87859	Abl1	NM_001283045	ENSMUSG00000026842	MP:0002722,abnormal immune system organ morphology	ABL1	['immune system phenotype']
MGI:1856663	Abl1<m1>	mutation 1	Targeted	Null/knockout	2554496	MGI:87859	Abl1	NM_001283045	ENSMUSG00000026842	MP:0006387,abnormal T cell number	ABL1	['hematopoietic system phenotype', 'immune system phenotype']
MGI:1856663	Abl1<m1>	mutation 1	Targeted	Null/knockout	2554496	MGI:87859	Abl1	NM_001283045	ENSMUSG00000026842	MP:0008082,increased single-positive T cell number	ABL1	['hematopoietic system phenotype', 'immune system phenotype']
MGI:1856663	Abl1<m1>	mutation 1	Targeted	Null/knockout	2554496	MGI:87859	Abl1	NM_001283045	ENSMUSG00000026842	MP:0008083,decreased single-positive T cell number	ABL1	['hematopoietic system phenotype', 'immune system phenotype']
MGI:1856663	Abl1<m1>	mutation 1	Targeted	Null/knockout	2554496	MGI:87859	Abl1	NM_001283045	ENSMUSG00000026842	MP:0008208,decreased pro-B cell number	ABL1	['hematopoietic system phenotype', 'immune system phenotype']
MGI:1856663	Abl1<m1>	mutation 1	Targeted	Null/knockout	2554496	MGI:87859	Abl1	NM_001283045	ENSMUSG00000026842	MP:0008209,decreased pre-B cell number	ABL1	['hematopoietic system phenotype', 'immune system phenotype']
MGI:1856663	Abl1<m1>	mutation 1	Targeted	Null/knockout	2554496	MGI:87859	Abl1	NM_001283045	ENSMUSG00000026842	MP:0008211,decreased mature B cell number	ABL1	['hematopoietic system phenotype', 'immune system phenotype']
MGI:1856663	Abl1<m1>	mutation 1	Targeted	Null/knockout	2554496	MGI:87859	Abl1	NM_001283045	ENSMUSG00000026842	MP:0008215,decreased immature B cell number	ABL1	['hematopoietic system phenotype', 'immune system phenotype']
MGI:1856663	Abl1<m1>	mutation 1	Targeted	Null/knockout	2554496	MGI:87859	Abl1	NM_001283045	ENSMUSG00000026842	MP:0008525,decreased cranium height	ABL1	['craniofacial phenotype', 'skeleton phenotype']
MGI:1856663	Abl1<m1>	mutation 1	Targeted	Null/knockout	2554496	MGI:87859	Abl1	NM_001283045	ENSMUSG00000026842	MP:0009278,abnormal bone marrow cell physiology	ABL1	['hematopoietic system phenotype']
MGI:1856663	Abl1<m1>	mutation 1	Targeted	Null/knockout	2554496	MGI:87859	Abl1	NM_001283045	ENSMUSG00000026842	MP:0009333,abnormal splenocyte physiology	ABL1	['hematopoietic system phenotype', 'immune system phenotype']
MGI:1856663	Abl1<m1>	mutation 1	Targeted	Null/knockout	2554496	MGI:87859	Abl1	NM_001283045	ENSMUSG00000026842	MP:0011086,postnatal lethality, incomplete penetrance	ABL1	['mortality/aging']
MGI:1856663	Abl1<m1>	mutation 1	Targeted	Null/knockout	2554496	MGI:87859	Abl1	NM_001283045	ENSMUSG00000026842	MP:0014469,abnormal B cell calcium ion homeostasis	ABL1	['hematopoietic system phenotype', 'homeostasis/metabolism phenotype', 'immune system phenotype']
MGI:4939889	Abl1<tm1.1Gcos>	targeted mutation 1.1, Giulio Cossu	Targeted	Null/knockout	21212806	MGI:87859	Abl1	NM_001283045	ENSMUSG00000026842	MP:0000729,abnormal myogenesis	ABL1	['muscle phenotype']
MGI:4939889	Abl1<tm1.1Gcos>	targeted mutation 1.1, Giulio Cossu	Targeted	Null/knockout	21212806	MGI:87859	Abl1	NM_001283045	ENSMUSG00000026842	MP:0008874,decreased physiological sensitivity to xenobiotic	ABL1	['homeostasis/metabolism phenotype']
MGI:2153718	Abl1<tm1Mlg>	targeted mutation 1, Richard C Mulligan	Targeted	Null/knockout	2065352	MGI:87859	Abl1	NM_001283045	ENSMUSG00000026842	MP:0000266,abnormal heart morphology	ABL1	['cardiovascular system phenotype']
MGI:2153718	Abl1<tm1Mlg>	targeted mutation 1, Richard C Mulligan	Targeted	Null/knockout	2065352	MGI:87859	Abl1	NM_001283045	ENSMUSG00000026842	MP:0000274,enlarged heart	ABL1	['cardiovascular system phenotype', 'growth/size/body region phenotype']
MGI:2153718	Abl1<tm1Mlg>	targeted mutation 1, Richard C Mulligan	Targeted	Null/knockout	2065352	MGI:87859	Abl1	NM_001283045	ENSMUSG00000026842	MP:0000275,heart hyperplasia	ABL1	['cardiovascular system phenotype', 'growth/size/body region phenotype']
MGI:2153718	Abl1<tm1Mlg>	targeted mutation 1, Richard C Mulligan	Targeted	Null/knockout	2065352	MGI:87859	Abl1	NM_001283045	ENSMUSG00000026842	MP:0000278,abnormal myocardial fiber morphology	ABL1	['cardiovascular system phenotype', 'muscle phenotype']
MGI:2153718	Abl1<tm1Mlg>	targeted mutation 1, Richard C Mulligan	Targeted	Null/knockout	2065352	MGI:87859	Abl1	NM_001283045	ENSMUSG00000026842	MP:0000333,decreased bone marrow cell number	ABL1	['hematopoietic system phenotype']
MGI:2153718	Abl1<tm1Mlg>	targeted mutation 1, Richard C Mulligan	Targeted	Null/knockout	2065352	MGI:87859	Abl1	NM_001283045	ENSMUSG00000026842	MP:0000493,rectal prolapse	ABL1	['digestive/alimentary phenotype']
MGI:2153718	Abl1<tm1Mlg>	targeted mutation 1, Richard C Mulligan	Targeted	Null/knockout	2065352	MGI:87859	Abl1	NM_001283045	ENSMUSG00000026842	MP:0000607,abnormal hepatocyte morphology	ABL1	['liver/biliary system phenotype']
MGI:2153718	Abl1<tm1Mlg>	targeted mutation 1, Richard C Mulligan	Targeted	Null/knockout	2065352	MGI:87859	Abl1	NM_001283045	ENSMUSG00000026842	MP:0000689,abnormal spleen morphology	ABL1	['hematopoietic system phenotype', 'immune system phenotype']
MGI:2153718	Abl1<tm1Mlg>	targeted mutation 1, Richard C Mulligan	Targeted	Null/knockout	2065352	MGI:87859	Abl1	NM_001283045	ENSMUSG00000026842	MP:0000715,decreased thymocyte number	ABL1	['endocrine/exocrine gland phenotype', 'hematopoietic system phenotype', 'immune system phenotype']
MGI:2153718	Abl1<tm1Mlg>	targeted mutation 1, Richard C Mulligan	Targeted	Null/knockout	2065352	MGI:87859	Abl1	NM_001283045	ENSMUSG00000026842	MP:0001265,decreased body size	ABL1	['growth/size/body region phenotype']
MGI:2153718	Abl1<tm1Mlg>	targeted mutation 1, Richard C Mulligan	Targeted	Null/knockout	2065352	MGI:87859	Abl1	NM_001283045	ENSMUSG00000026842	MP:0001861,lung inflammation	ABL1	['immune system phenotype', 'respiratory system phenotype']
MGI:2153718	Abl1<tm1Mlg>	targeted mutation 1, Richard C Mulligan	Targeted	Null/knockout	2065352	MGI:87859	Abl1	NM_001283045	ENSMUSG00000026842	MP:0002092,abnormal eye morphology	ABL1	['vision/eye phenotype']
MGI:2153718	Abl1<tm1Mlg>	targeted mutation 1, Richard C Mulligan	Targeted	Null/knockout	2065352	MGI:87859	Abl1	NM_001283045	ENSMUSG00000026842	MP:0002406,increased susceptibility to infection	ABL1	['immune system phenotype']
MGI:2153718	Abl1<tm1Mlg>	targeted mutation 1, Richard C Mulligan	Targeted	Null/knockout	2065352	MGI:87859	Abl1	NM_001283045	ENSMUSG00000026842	MP:0002833,increased heart weight	ABL1	['cardiovascular system phenotype', 'growth/size/body region phenotype']
MGI:2153718	Abl1<tm1Mlg>	targeted mutation 1, Richard C Mulligan	Targeted	Null/knockout	2065352	MGI:87859	Abl1	NM_001283045	ENSMUSG00000026842	MP:0002953,thick ventricular wall	ABL1	['cardiovascular system phenotype']
MGI:2153718	Abl1<tm1Mlg>	targeted mutation 1, Richard C Mulligan	Targeted	Null/knockout	2065352	MGI:87859	Abl1	NM_001283045	ENSMUSG00000026842	MP:0003140,dilated heart atrium	ABL1	['cardiovascular system phenotype']
MGI:2153718	Abl1<tm1Mlg>	targeted mutation 1, Richard C Mulligan	Targeted	Null/knockout	2065352	MGI:87859	Abl1	NM_001283045	ENSMUSG00000026842	MP:0003643,spleen atrophy	ABL1	['hematopoietic system phenotype', 'immune system phenotype']
MGI:2153718	Abl1<tm1Mlg>	targeted mutation 1, Richard C Mulligan	Targeted	Null/knockout	2065352	MGI:87859	Abl1	NM_001283045	ENSMUSG00000026842	MP:0003644,thymus atrophy	ABL1	['endocrine/exocrine gland phenotype', 'hematopoietic system phenotype', 'immune system phenotype']
MGI:2153718	Abl1<tm1Mlg>	targeted mutation 1, Richard C Mulligan	Targeted	Null/knockout	2065352	MGI:87859	Abl1	NM_001283045	ENSMUSG00000026842	MP:0004056,abnormal myocardium compact layer morphology	ABL1	['cardiovascular system phenotype', 'muscle phenotype']
MGI:2153718	Abl1<tm1Mlg>	targeted mutation 1, Richard C Mulligan	Targeted	Null/knockout	2065352	MGI:87859	Abl1	NM_001283045	ENSMUSG00000026842	MP:0004067,abnormal trabecula carnea morphology	ABL1	['cardiovascular system phenotype', 'muscle phenotype']
MGI:2153718	Abl1<tm1Mlg>	targeted mutation 1, Richard C Mulligan	Targeted	Null/knockout	2065352	MGI:87859	Abl1	NM_001283045	ENSMUSG00000026842	MP:0004545,enlarged esophagus	ABL1	['digestive/alimentary phenotype', 'growth/size/body region phenotype']
MGI:2153718	Abl1<tm1Mlg>	targeted mutation 1, Richard C Mulligan	Targeted	Null/knockout	2065352	MGI:87859	Abl1	NM_001283045	ENSMUSG00000026842	MP:0005016,decreased lymphocyte cell number	ABL1	['hematopoietic system phenotype', 'immune system phenotype']
MGI:2153718	Abl1<tm1Mlg>	targeted mutation 1, Richard C Mulligan	Targeted	Null/knockout	2065352	MGI:87859	Abl1	NM_001283045	ENSMUSG00000026842	MP:0005017,decreased B cell number	ABL1	['hematopoietic system phenotype', 'immune system phenotype']
MGI:2153718	Abl1<tm1Mlg>	targeted mutation 1, Richard C Mulligan	Targeted	Null/knockout	2065352	MGI:87859	Abl1	NM_001283045	ENSMUSG00000026842	MP:0005018,decreased T cell number	ABL1	['hematopoietic system phenotype', 'immune system phenotype']
MGI:2153718	Abl1<tm1Mlg>	targeted mutation 1, Richard C Mulligan	Targeted	Null/knockout	2065352	MGI:87859	Abl1	NM_001283045	ENSMUSG00000026842	MP:0005150,cachexia	ABL1	['growth/size/body region phenotype']
MGI:2153718	Abl1<tm1Mlg>	targeted mutation 1, Richard C Mulligan	Targeted	Null/knockout	2065352	MGI:87859	Abl1	NM_001283045	ENSMUSG00000026842	MP:0005294,abnormal heart ventricle morphology	ABL1	['cardiovascular system phenotype']
MGI:2153718	Abl1<tm1Mlg>	targeted mutation 1, Richard C Mulligan	Targeted	Null/knockout	2065352	MGI:87859	Abl1	NM_001283045	ENSMUSG00000026842	MP:0005385,cardiovascular system phenotype	ABL1	['cardiovascular system phenotype']
MGI:2153718	Abl1<tm1Mlg>	targeted mutation 1, Richard C Mulligan	Targeted	Null/knockout	2065352	MGI:87859	Abl1	NM_001283045	ENSMUSG00000026842	MP:0006321,increased myocardial fiber number	ABL1	['cardiovascular system phenotype', 'muscle phenotype']
MGI:2153718	Abl1<tm1Mlg>	targeted mutation 1, Richard C Mulligan	Targeted	Null/knockout	2065352	MGI:87859	Abl1	NM_001283045	ENSMUSG00000026842	MP:0008525,decreased cranium height	ABL1	['craniofacial phenotype', 'skeleton phenotype']
MGI:2153718	Abl1<tm1Mlg>	targeted mutation 1, Richard C Mulligan	Targeted	Null/knockout	2065352	MGI:87859	Abl1	NM_001283045	ENSMUSG00000026842	MP:0008770,decreased survivor rate	ABL1	['mortality/aging']
MGI:2153718	Abl1<tm1Mlg>	targeted mutation 1, Richard C Mulligan	Targeted	Null/knockout	2065352	MGI:87859	Abl1	NM_001283045	ENSMUSG00000026842	MP:0008772,increased heart ventricle size	ABL1	['cardiovascular system phenotype']
MGI:2153718	Abl1<tm1Mlg>	targeted mutation 1, Richard C Mulligan	Targeted	Null/knockout	2065352	MGI:87859	Abl1	NM_001283045	ENSMUSG00000026842	MP:0010724,thick interventricular septum	ABL1	['cardiovascular system phenotype']
MGI:2153718	Abl1<tm1Mlg>	targeted mutation 1, Richard C Mulligan	Targeted	Null/knockout	2065352	MGI:87859	Abl1	NM_001283045	ENSMUSG00000026842	MP:0011086,postnatal lethality, incomplete penetrance	ABL1	['mortality/aging']
MGI:2153718	Abl1<tm1Mlg>	targeted mutation 1, Richard C Mulligan	Targeted	Null/knockout	2065352	MGI:87859	Abl1	NM_001283045	ENSMUSG00000026842	MP:0011394,increased fetal cardiomyocyte proliferation	ABL1	['cardiovascular system phenotype', 'cellular phenotype', 'muscle phenotype']
MGI:2153718	Abl1<tm1Mlg>	targeted mutation 1, Richard C Mulligan	Targeted	Null/knockout	2065352	MGI:87859	Abl1	NM_001283045	ENSMUSG00000026842	MP:0014343,abnormal myocardial fiber mitochondrial morphology	ABL1	['cardiovascular system phenotype', 'cellular phenotype', 'muscle phenotype']
MGI:2153718	Abl1<tm1Mlg>	targeted mutation 1, Richard C Mulligan	Targeted	Null/knockout	2065352	MGI:87859	Abl1	NM_001283045	ENSMUSG00000026842	MP:0031131,myocardial fiber disarray	ABL1	['cardiovascular system phenotype', 'muscle phenotype']
MGI:4850041	Abl1<tm2.2Goff>	targeted mutation 2.2, Stephen P Goff	Targeted	Null/knockout	20980600	MGI:87859	Abl1	NM_001283045	ENSMUSG00000026842	MP:0000857,abnormal cerebellar foliation	ABL1	['nervous system phenotype']
MGI:4850041	Abl1<tm2.2Goff>	targeted mutation 2.2, Stephen P Goff	Targeted	Null/knockout	20980600	MGI:87859	Abl1	NM_001283045	ENSMUSG00000026842	MP:0001265,decreased body size	ABL1	['growth/size/body region phenotype']
MGI:4850041	Abl1<tm2.2Goff>	targeted mutation 2.2, Stephen P Goff	Targeted	Null/knockout	20980600	MGI:87859	Abl1	NM_001283045	ENSMUSG00000026842	MP:0002762,ectopic cerebellar granule cells	ABL1	['nervous system phenotype']
MGI:4850041	Abl1<tm2.2Goff>	targeted mutation 2.2, Stephen P Goff	Targeted	Null/knockout	20980600	MGI:87859	Abl1	NM_001283045	ENSMUSG00000026842	MP:0003643,spleen atrophy	ABL1	['hematopoietic system phenotype', 'immune system phenotype']
MGI:4850041	Abl1<tm2.2Goff>	targeted mutation 2.2, Stephen P Goff	Targeted	Null/knockout	20980600	MGI:87859	Abl1	NM_001283045	ENSMUSG00000026842	MP:0003644,thymus atrophy	ABL1	['endocrine/exocrine gland phenotype', 'hematopoietic system phenotype', 'immune system phenotype']
MGI:3826513	Aurka<Gt(XQ0149)Wtsi>	gene trap XQ0149, Wellcome Trust Sanger Institute	Gene trapped	Null/knockout|Reporter	18801727	MGI:894678	Aurka	NM_001421123	ENSMUSG00000027496	MP:0002020,increased tumor incidence	AURKA	['neoplasm']
MGI:3826513	Aurka<Gt(XQ0149)Wtsi>	gene trap XQ0149, Wellcome Trust Sanger Institute	Gene trapped	Null/knockout|Reporter	18801727	MGI:894678	Aurka	NM_001421123	ENSMUSG00000027496	MP:0004024,aneuploidy	AURKA	['cellular phenotype']
MGI:3826513	Aurka<Gt(XQ0149)Wtsi>	gene trap XQ0149, Wellcome Trust Sanger Institute	Gene trapped	Null/knockout|Reporter	18801727	MGI:894678	Aurka	NM_001421123	ENSMUSG00000027496	MP:0004046,abnormal mitosis	AURKA	['cellular phenotype']
MGI:3826513	Aurka<Gt(XQ0149)Wtsi>	gene trap XQ0149, Wellcome Trust Sanger Institute	Gene trapped	Null/knockout|Reporter	18801727	MGI:894678	Aurka	NM_001421123	ENSMUSG00000027496	MP:0004207,increased squamous cell carcinoma incidence	AURKA	['neoplasm']
MGI:3826513	Aurka<Gt(XQ0149)Wtsi>	gene trap XQ0149, Wellcome Trust Sanger Institute	Gene trapped	Null/knockout|Reporter	18801727	MGI:894678	Aurka	NM_001421123	ENSMUSG00000027496	MP:0008714,increased lung carcinoma incidence	AURKA	['neoplasm', 'respiratory system phenotype']
MGI:3826513	Aurka<Gt(XQ0149)Wtsi>	gene trap XQ0149, Wellcome Trust Sanger Institute	Gene trapped	Null/knockout|Reporter	18801727	MGI:894678	Aurka	NM_001421123	ENSMUSG00000027496	MP:0008866,chromosomal instability	AURKA	['cellular phenotype']
MGI:3826513	Aurka<Gt(XQ0149)Wtsi>	gene trap XQ0149, Wellcome Trust Sanger Institute	Gene trapped	Null/knockout|Reporter	18801727	MGI:894678	Aurka	NM_001421123	ENSMUSG00000027496	MP:0009760,abnormal mitotic spindle morphology	AURKA	['cellular phenotype']
MGI:3826513	Aurka<Gt(XQ0149)Wtsi>	gene trap XQ0149, Wellcome Trust Sanger Institute	Gene trapped	Null/knockout|Reporter	18801727	MGI:894678	Aurka	NM_001421123	ENSMUSG00000027496	MP:0010264,increased hepatoma incidence	AURKA	['liver/biliary system phenotype', 'neoplasm']
MGI:3826513	Aurka<Gt(XQ0149)Wtsi>	gene trap XQ0149, Wellcome Trust Sanger Institute	Gene trapped	Null/knockout|Reporter	18801727	MGI:894678	Aurka	NM_001421123	ENSMUSG00000027496	MP:0012431,increased lymphoma incidence	AURKA	['neoplasm']
MGI:5498678	Aurka<tm1.2Sbsn>	targeted mutation 1.2, Subrata Sen	Targeted	Null/knockout	18345035	MGI:894678	Aurka	NM_001421123	ENSMUSG00000027496	MP:0002718,abnormal inner cell mass morphology	AURKA	['embryo phenotype']
MGI:5498678	Aurka<tm1.2Sbsn>	targeted mutation 1.2, Subrata Sen	Targeted	Null/knockout	18345035	MGI:894678	Aurka	NM_001421123	ENSMUSG00000027496	MP:0003111,abnormal cell nucleus morphology	AURKA	['cellular phenotype']
MGI:5498678	Aurka<tm1.2Sbsn>	targeted mutation 1.2, Subrata Sen	Targeted	Null/knockout	18345035	MGI:894678	Aurka	NM_001421123	ENSMUSG00000027496	MP:0004046,abnormal mitosis	AURKA	['cellular phenotype']
MGI:5498678	Aurka<tm1.2Sbsn>	targeted mutation 1.2, Subrata Sen	Targeted	Null/knockout	18345035	MGI:894678	Aurka	NM_001421123	ENSMUSG00000027496	MP:0004965,inner cell mass degeneration	AURKA	['embryo phenotype']
MGI:5498678	Aurka<tm1.2Sbsn>	targeted mutation 1.2, Subrata Sen	Targeted	Null/knockout	18345035	MGI:894678	Aurka	NM_001421123	ENSMUSG00000027496	MP:0009760,abnormal mitotic spindle morphology	AURKA	['cellular phenotype']
MGI:3836423	Aurka<tm1.2Tvd>	targeted mutation 1.2, Terry Van Dyke	Targeted	Null/knockout	19075002	MGI:894678	Aurka	NM_001421123	ENSMUSG00000027496	MP:0003694,failure of blastocyst to hatch from the zona pellucida	AURKA	['embryo phenotype']
MGI:3836423	Aurka<tm1.2Tvd>	targeted mutation 1.2, Terry Van Dyke	Targeted	Null/knockout	19075002	MGI:894678	Aurka	NM_001421123	ENSMUSG00000027496	MP:0004760,increased mitotic index	AURKA	['cellular phenotype']
MGI:3836423	Aurka<tm1.2Tvd>	targeted mutation 1.2, Terry Van Dyke	Targeted	Null/knockout	19075002	MGI:894678	Aurka	NM_001421123	ENSMUSG00000027496	MP:0009760,abnormal mitotic spindle morphology	AURKA	['cellular phenotype']
MGI:5529637	Aurka<tm1b(EUCOMM)Hmgu>	targeted mutation 1b, Helmholtz Zentrum Muenchen GmbH	Targeted	Reporter|Null/knockout		MGI:894678	Aurka	NM_001421123	ENSMUSG00000027496	MP:0000221,decreased leukocyte cell number	AURKA	['hematopoietic system phenotype', 'immune system phenotype']
MGI:5529637	Aurka<tm1b(EUCOMM)Hmgu>	targeted mutation 1b, Helmholtz Zentrum Muenchen GmbH	Targeted	Reporter|Null/knockout		MGI:894678	Aurka	NM_001421123	ENSMUSG00000027496	MP:0003795,abnormal bone structure	AURKA	['skeleton phenotype']
MGI:5529637	Aurka<tm1b(EUCOMM)Hmgu>	targeted mutation 1b, Helmholtz Zentrum Muenchen GmbH	Targeted	Reporter|Null/knockout		MGI:894678	Aurka	NM_001421123	ENSMUSG00000027496	MP:0010052,increased grip strength	AURKA	['behavior/neurological phenotype']
MGI:5529637	Aurka<tm1b(EUCOMM)Hmgu>	targeted mutation 1b, Helmholtz Zentrum Muenchen GmbH	Targeted	Reporter|Null/knockout		MGI:894678	Aurka	NM_001421123	ENSMUSG00000027496	MP:0011100,preweaning lethality, complete penetrance	AURKA	['mortality/aging']
MGI:5529637	Aurka<tm1b(EUCOMM)Hmgu>	targeted mutation 1b, Helmholtz Zentrum Muenchen GmbH	Targeted	Reporter|Null/knockout		MGI:894678	Aurka	NM_001421123	ENSMUSG00000027496	MP:0012121,sclerocornea	AURKA	['vision/eye phenotype']
MGI:5056428	Aurkb<tm1.2Mama>	targeted mutation 1.2, Marcos Malumbres	Targeted	Null/knockout	21613325	MGI:107168	Aurkb	NM_001425432	ENSMUSG00000020897	MP:0002020,increased tumor incidence	AURKB	['neoplasm']
MGI:5056428	Aurkb<tm1.2Mama>	targeted mutation 1.2, Marcos Malumbres	Targeted	Null/knockout	21613325	MGI:107168	Aurkb	NM_001425432	ENSMUSG00000020897	MP:0002051,increased skin papilloma incidence	AURKB	['integument phenotype', 'neoplasm']
MGI:5056428	Aurkb<tm1.2Mama>	targeted mutation 1.2, Marcos Malumbres	Targeted	Null/knockout	21613325	MGI:107168	Aurkb	NM_001425432	ENSMUSG00000020897	MP:0002083,premature death	AURKB	['mortality/aging']
MGI:5056428	Aurkb<tm1.2Mama>	targeted mutation 1.2, Marcos Malumbres	Targeted	Null/knockout	21613325	MGI:107168	Aurkb	NM_001425432	ENSMUSG00000020897	MP:0002687,oligozoospermia	AURKB	['cellular phenotype', 'reproductive system phenotype']
MGI:5056428	Aurkb<tm1.2Mama>	targeted mutation 1.2, Marcos Malumbres	Targeted	Null/knockout	21613325	MGI:107168	Aurkb	NM_001425432	ENSMUSG00000020897	MP:0009308,increased adenocarcinoma incidence	AURKB	['neoplasm']
MGI:5056428	Aurkb<tm1.2Mama>	targeted mutation 1.2, Marcos Malumbres	Targeted	Null/knockout	21613325	MGI:107168	Aurkb	NM_001425432	ENSMUSG00000020897	MP:0009591,increased liver adenocarcinoma incidence	AURKB	['liver/biliary system phenotype', 'neoplasm']
MGI:2156165	Bcl2<tm1Dlo>	targeted mutation 1, Dennis Y Loh	Targeted	Null/knockout	8170972	MGI:88138	Bcl2	NM_177410	ENSMUSG00000057329	MP:0000018,small ears	BCL2	['craniofacial phenotype', 'growth/size/body region phenotype', 'hearing/vestibular/ear phenotype']
MGI:2156165	Bcl2<tm1Dlo>	targeted mutation 1, Dennis Y Loh	Targeted	Null/knockout	8170972	MGI:88138	Bcl2	NM_177410	ENSMUSG00000057329	MP:0000521,abnormal kidney cortex morphology	BCL2	['renal/urinary system phenotype']
MGI:2156165	Bcl2<tm1Dlo>	targeted mutation 1, Dennis Y Loh	Targeted	Null/knockout	8170972	MGI:88138	Bcl2	NM_177410	ENSMUSG00000057329	MP:0000530,abnormal kidney vasculature morphology	BCL2	['cardiovascular system phenotype', 'renal/urinary system phenotype']
MGI:2156165	Bcl2<tm1Dlo>	targeted mutation 1, Dennis Y Loh	Targeted	Null/knockout	8170972	MGI:88138	Bcl2	NM_177410	ENSMUSG00000057329	MP:0000715,decreased thymocyte number	BCL2	['endocrine/exocrine gland phenotype', 'hematopoietic system phenotype', 'immune system phenotype']
MGI:2156165	Bcl2<tm1Dlo>	targeted mutation 1, Dennis Y Loh	Targeted	Null/knockout	8170972	MGI:88138	Bcl2	NM_177410	ENSMUSG00000057329	MP:0001262,decreased body weight	BCL2	['growth/size/body region phenotype']
MGI:2156165	Bcl2<tm1Dlo>	targeted mutation 1, Dennis Y Loh	Targeted	Null/knockout	8170972	MGI:88138	Bcl2	NM_177410	ENSMUSG00000057329	MP:0001265,decreased body size	BCL2	['growth/size/body region phenotype']
MGI:2156165	Bcl2<tm1Dlo>	targeted mutation 1, Dennis Y Loh	Targeted	Null/knockout	8170972	MGI:88138	Bcl2	NM_177410	ENSMUSG00000057329	MP:0002075,abnormal coat/hair pigmentation	BCL2	['integument phenotype', 'pigmentation phenotype']
MGI:2156165	Bcl2<tm1Dlo>	targeted mutation 1, Dennis Y Loh	Targeted	Null/knockout	8170972	MGI:88138	Bcl2	NM_177410	ENSMUSG00000057329	MP:0002083,premature death	BCL2	['mortality/aging']
MGI:2156165	Bcl2<tm1Dlo>	targeted mutation 1, Dennis Y Loh	Targeted	Null/knockout	8170972	MGI:88138	Bcl2	NM_177410	ENSMUSG00000057329	MP:0002135,abnormal kidney morphology	BCL2	['renal/urinary system phenotype']
MGI:2156165	Bcl2<tm1Dlo>	targeted mutation 1, Dennis Y Loh	Targeted	Null/knockout	8170972	MGI:88138	Bcl2	NM_177410	ENSMUSG00000057329	MP:0002145,abnormal T cell differentiation	BCL2	['hematopoietic system phenotype', 'immune system phenotype']
MGI:2156165	Bcl2<tm1Dlo>	targeted mutation 1, Dennis Y Loh	Targeted	Null/knockout	8170972	MGI:88138	Bcl2	NM_177410	ENSMUSG00000057329	MP:0002705,dilated renal tubule	BCL2	['renal/urinary system phenotype']
MGI:2156165	Bcl2<tm1Dlo>	targeted mutation 1, Dennis Y Loh	Targeted	Null/knockout	8170972	MGI:88138	Bcl2	NM_177410	ENSMUSG00000057329	MP:0002989,small kidney	BCL2	['renal/urinary system phenotype']
MGI:2156165	Bcl2<tm1Dlo>	targeted mutation 1, Dennis Y Loh	Targeted	Null/knockout	8170972	MGI:88138	Bcl2	NM_177410	ENSMUSG00000057329	MP:0003014,abnormal kidney medulla morphology	BCL2	['renal/urinary system phenotype']
MGI:2156165	Bcl2<tm1Dlo>	targeted mutation 1, Dennis Y Loh	Targeted	Null/knockout	8170972	MGI:88138	Bcl2	NM_177410	ENSMUSG00000057329	MP:0003446,renal hypoplasia	BCL2	['renal/urinary system phenotype']
MGI:2156165	Bcl2<tm1Dlo>	targeted mutation 1, Dennis Y Loh	Targeted	Null/knockout	8170972	MGI:88138	Bcl2	NM_177410	ENSMUSG00000057329	MP:0003606,kidney failure	BCL2	['renal/urinary system phenotype']
MGI:2156165	Bcl2<tm1Dlo>	targeted mutation 1, Dennis Y Loh	Targeted	Null/knockout	8170972	MGI:88138	Bcl2	NM_177410	ENSMUSG00000057329	MP:0003643,spleen atrophy	BCL2	['hematopoietic system phenotype', 'immune system phenotype']
MGI:2156165	Bcl2<tm1Dlo>	targeted mutation 1, Dennis Y Loh	Targeted	Null/knockout	8170972	MGI:88138	Bcl2	NM_177410	ENSMUSG00000057329	MP:0003675,kidney cyst	BCL2	['growth/size/body region phenotype', 'renal/urinary system phenotype']
MGI:2156165	Bcl2<tm1Dlo>	targeted mutation 1, Dennis Y Loh	Targeted	Null/knockout	8170972	MGI:88138	Bcl2	NM_177410	ENSMUSG00000057329	MP:0003918,decreased kidney weight	BCL2	['renal/urinary system phenotype']
MGI:2156165	Bcl2<tm1Dlo>	targeted mutation 1, Dennis Y Loh	Targeted	Null/knockout	8170972	MGI:88138	Bcl2	NM_177410	ENSMUSG00000057329	MP:0003945,abnormal lymphocyte physiology	BCL2	['hematopoietic system phenotype', 'immune system phenotype']
MGI:2156165	Bcl2<tm1Dlo>	targeted mutation 1, Dennis Y Loh	Targeted	Null/knockout	8170972	MGI:88138	Bcl2	NM_177410	ENSMUSG00000057329	MP:0004505,decreased renal glomerulus number	BCL2	['renal/urinary system phenotype']
MGI:2156165	Bcl2<tm1Dlo>	targeted mutation 1, Dennis Y Loh	Targeted	Null/knockout	8170972	MGI:88138	Bcl2	NM_177410	ENSMUSG00000057329	MP:0004936,impaired branching involved in ureteric bud morphogenesis	BCL2	['renal/urinary system phenotype']
MGI:2156165	Bcl2<tm1Dlo>	targeted mutation 1, Dennis Y Loh	Targeted	Null/knockout	8170972	MGI:88138	Bcl2	NM_177410	ENSMUSG00000057329	MP:0004953,decreased spleen weight	BCL2	['hematopoietic system phenotype', 'immune system phenotype']
MGI:2156165	Bcl2<tm1Dlo>	targeted mutation 1, Dennis Y Loh	Targeted	Null/knockout	8170972	MGI:88138	Bcl2	NM_177410	ENSMUSG00000057329	MP:0004969,pale kidney	BCL2	['renal/urinary system phenotype']
MGI:2156165	Bcl2<tm1Dlo>	targeted mutation 1, Dennis Y Loh	Targeted	Null/knockout	8170972	MGI:88138	Bcl2	NM_177410	ENSMUSG00000057329	MP:0005016,decreased lymphocyte cell number	BCL2	['hematopoietic system phenotype', 'immune system phenotype']
MGI:2156165	Bcl2<tm1Dlo>	targeted mutation 1, Dennis Y Loh	Targeted	Null/knockout	8170972	MGI:88138	Bcl2	NM_177410	ENSMUSG00000057329	MP:0005264,glomerulosclerosis	BCL2	['renal/urinary system phenotype']
MGI:2156165	Bcl2<tm1Dlo>	targeted mutation 1, Dennis Y Loh	Targeted	Null/knockout	8170972	MGI:88138	Bcl2	NM_177410	ENSMUSG00000057329	MP:0005325,abnormal renal glomerulus morphology	BCL2	['renal/urinary system phenotype']
MGI:2156165	Bcl2<tm1Dlo>	targeted mutation 1, Dennis Y Loh	Targeted	Null/knockout	8170972	MGI:88138	Bcl2	NM_177410	ENSMUSG00000057329	MP:0005326,abnormal podocyte morphology	BCL2	['renal/urinary system phenotype']
MGI:2156165	Bcl2<tm1Dlo>	targeted mutation 1, Dennis Y Loh	Targeted	Null/knockout	8170972	MGI:88138	Bcl2	NM_177410	ENSMUSG00000057329	MP:0005460,abnormal leukopoiesis	BCL2	['hematopoietic system phenotype', 'immune system phenotype']
MGI:2156165	Bcl2<tm1Dlo>	targeted mutation 1, Dennis Y Loh	Targeted	Null/knockout	8170972	MGI:88138	Bcl2	NM_177410	ENSMUSG00000057329	MP:0006413,increased T cell apoptosis	BCL2	['cellular phenotype', 'hematopoietic system phenotype', 'immune system phenotype']
MGI:2156165	Bcl2<tm1Dlo>	targeted mutation 1, Dennis Y Loh	Targeted	Null/knockout	8170972	MGI:88138	Bcl2	NM_177410	ENSMUSG00000057329	MP:0008079,decreased CD8-positive, alpha-beta T cell number	BCL2	['hematopoietic system phenotype', 'immune system phenotype']
MGI:2156165	Bcl2<tm1Dlo>	targeted mutation 1, Dennis Y Loh	Targeted	Null/knockout	8170972	MGI:88138	Bcl2	NM_177410	ENSMUSG00000057329	MP:0008140,podocyte foot process effacement	BCL2	['renal/urinary system phenotype']
MGI:2156165	Bcl2<tm1Dlo>	targeted mutation 1, Dennis Y Loh	Targeted	Null/knockout	8170972	MGI:88138	Bcl2	NM_177410	ENSMUSG00000057329	MP:0008209,decreased pre-B cell number	BCL2	['hematopoietic system phenotype', 'immune system phenotype']
MGI:2156165	Bcl2<tm1Dlo>	targeted mutation 1, Dennis Y Loh	Targeted	Null/knockout	8170972	MGI:88138	Bcl2	NM_177410	ENSMUSG00000057329	MP:0008211,decreased mature B cell number	BCL2	['hematopoietic system phenotype', 'immune system phenotype']
MGI:2156165	Bcl2<tm1Dlo>	targeted mutation 1, Dennis Y Loh	Targeted	Null/knockout	8170972	MGI:88138	Bcl2	NM_177410	ENSMUSG00000057329	MP:0008479,decreased spleen white pulp amount	BCL2	['hematopoietic system phenotype', 'immune system phenotype']
MGI:2156165	Bcl2<tm1Dlo>	targeted mutation 1, Dennis Y Loh	Targeted	Null/knockout	8170972	MGI:88138	Bcl2	NM_177410	ENSMUSG00000057329	MP:0008528,polycystic kidney	BCL2	['growth/size/body region phenotype', 'renal/urinary system phenotype']
MGI:2156165	Bcl2<tm1Dlo>	targeted mutation 1, Dennis Y Loh	Targeted	Null/knockout	8170972	MGI:88138	Bcl2	NM_177410	ENSMUSG00000057329	MP:0008782,increased B cell apoptosis	BCL2	['cellular phenotype', 'hematopoietic system phenotype', 'immune system phenotype']
MGI:2156165	Bcl2<tm1Dlo>	targeted mutation 1, Dennis Y Loh	Targeted	Null/knockout	8170972	MGI:88138	Bcl2	NM_177410	ENSMUSG00000057329	MP:0009322,increased splenocyte apoptosis	BCL2	['cellular phenotype', 'hematopoietic system phenotype', 'immune system phenotype']
MGI:2156165	Bcl2<tm1Dlo>	targeted mutation 1, Dennis Y Loh	Targeted	Null/knockout	8170972	MGI:88138	Bcl2	NM_177410	ENSMUSG00000057329	MP:0009640,abnormal renal tubule epithelium morphology	BCL2	['renal/urinary system phenotype']
MGI:2156165	Bcl2<tm1Dlo>	targeted mutation 1, Dennis Y Loh	Targeted	Null/knockout	8170972	MGI:88138	Bcl2	NM_177410	ENSMUSG00000057329	MP:0009641,kidney degeneration	BCL2	['renal/urinary system phenotype']
MGI:2156165	Bcl2<tm1Dlo>	targeted mutation 1, Dennis Y Loh	Targeted	Null/knockout	8170972	MGI:88138	Bcl2	NM_177410	ENSMUSG00000057329	MP:0010979,small ureteric bud	BCL2	['renal/urinary system phenotype']
MGI:2156165	Bcl2<tm1Dlo>	targeted mutation 1, Dennis Y Loh	Targeted	Null/knockout	8170972	MGI:88138	Bcl2	NM_177410	ENSMUSG00000057329	MP:0010982,abnormal ureteric bud elongation	BCL2	['renal/urinary system phenotype']
MGI:2156165	Bcl2<tm1Dlo>	targeted mutation 1, Dennis Y Loh	Targeted	Null/knockout	8170972	MGI:88138	Bcl2	NM_177410	ENSMUSG00000057329	MP:0010985,abnormal kidney mesenchyme morphology	BCL2	['renal/urinary system phenotype']
MGI:2156165	Bcl2<tm1Dlo>	targeted mutation 1, Dennis Y Loh	Targeted	Null/knockout	8170972	MGI:88138	Bcl2	NM_177410	ENSMUSG00000057329	MP:0011086,postnatal lethality, incomplete penetrance	BCL2	['mortality/aging']
MGI:2156165	Bcl2<tm1Dlo>	targeted mutation 1, Dennis Y Loh	Targeted	Null/knockout	8170972	MGI:88138	Bcl2	NM_177410	ENSMUSG00000057329	MP:0011290,decreased nephron number	BCL2	['renal/urinary system phenotype']
MGI:2156165	Bcl2<tm1Dlo>	targeted mutation 1, Dennis Y Loh	Targeted	Null/knockout	8170972	MGI:88138	Bcl2	NM_177410	ENSMUSG00000057329	MP:0011294,renal glomerulus hypertrophy	BCL2	['renal/urinary system phenotype']
MGI:2156165	Bcl2<tm1Dlo>	targeted mutation 1, Dennis Y Loh	Targeted	Null/knockout	8170972	MGI:88138	Bcl2	NM_177410	ENSMUSG00000057329	MP:0011334,abnormal nephrogenic zone morphology	BCL2	['renal/urinary system phenotype']
MGI:2156165	Bcl2<tm1Dlo>	targeted mutation 1, Dennis Y Loh	Targeted	Null/knockout	8170972	MGI:88138	Bcl2	NM_177410	ENSMUSG00000057329	MP:0011353,expanded mesangial matrix	BCL2	['renal/urinary system phenotype']
MGI:2156165	Bcl2<tm1Dlo>	targeted mutation 1, Dennis Y Loh	Targeted	Null/knockout	8170972	MGI:88138	Bcl2	NM_177410	ENSMUSG00000057329	MP:0011365,small metanephros	BCL2	['renal/urinary system phenotype']
MGI:2156165	Bcl2<tm1Dlo>	targeted mutation 1, Dennis Y Loh	Targeted	Null/knockout	8170972	MGI:88138	Bcl2	NM_177410	ENSMUSG00000057329	MP:0011368,increased kidney apoptosis	BCL2	['cellular phenotype', 'renal/urinary system phenotype']
MGI:2156165	Bcl2<tm1Dlo>	targeted mutation 1, Dennis Y Loh	Targeted	Null/knockout	8170972	MGI:88138	Bcl2	NM_177410	ENSMUSG00000057329	MP:0011369,increased renal glomerulus apoptosis	BCL2	['cellular phenotype', 'renal/urinary system phenotype']
MGI:2156165	Bcl2<tm1Dlo>	targeted mutation 1, Dennis Y Loh	Targeted	Null/knockout	8170972	MGI:88138	Bcl2	NM_177410	ENSMUSG00000057329	MP:0011376,abnormal kidney corticomedullary boundary morphology	BCL2	['renal/urinary system phenotype']
MGI:2156165	Bcl2<tm1Dlo>	targeted mutation 1, Dennis Y Loh	Targeted	Null/knockout	8170972	MGI:88138	Bcl2	NM_177410	ENSMUSG00000057329	MP:0011408,renal tubule hypertrophy	BCL2	['renal/urinary system phenotype']
MGI:2156165	Bcl2<tm1Dlo>	targeted mutation 1, Dennis Y Loh	Targeted	Null/knockout	8170972	MGI:88138	Bcl2	NM_177410	ENSMUSG00000057329	MP:0011430,mesangiolysis	BCL2	['renal/urinary system phenotype']
MGI:2156165	Bcl2<tm1Dlo>	targeted mutation 1, Dennis Y Loh	Targeted	Null/knockout	8170972	MGI:88138	Bcl2	NM_177410	ENSMUSG00000057329	MP:0011453,abnormal glomerular capillary endothelium morphology	BCL2	['cardiovascular system phenotype', 'renal/urinary system phenotype']
MGI:2156165	Bcl2<tm1Dlo>	targeted mutation 1, Dennis Y Loh	Targeted	Null/knockout	8170972	MGI:88138	Bcl2	NM_177410	ENSMUSG00000057329	MP:0011483,renal glomerular synechia	BCL2	['renal/urinary system phenotype']
MGI:2156165	Bcl2<tm1Dlo>	targeted mutation 1, Dennis Y Loh	Targeted	Null/knockout	8170972	MGI:88138	Bcl2	NM_177410	ENSMUSG00000057329	MP:0011498,abnormal glomerular capsule parietal layer morphology	BCL2	['renal/urinary system phenotype']
MGI:2156165	Bcl2<tm1Dlo>	targeted mutation 1, Dennis Y Loh	Targeted	Null/knockout	8170972	MGI:88138	Bcl2	NM_177410	ENSMUSG00000057329	MP:0011500,decreased glomerular capsule space	BCL2	['renal/urinary system phenotype']
MGI:2156165	Bcl2<tm1Dlo>	targeted mutation 1, Dennis Y Loh	Targeted	Null/knockout	8170972	MGI:88138	Bcl2	NM_177410	ENSMUSG00000057329	MP:0011871,podocyte hypertrophy	BCL2	['renal/urinary system phenotype']
MGI:2156165	Bcl2<tm1Dlo>	targeted mutation 1, Dennis Y Loh	Targeted	Null/knockout	8170972	MGI:88138	Bcl2	NM_177410	ENSMUSG00000057329	MP:0020084,short ears	BCL2	['craniofacial phenotype', 'growth/size/body region phenotype', 'hearing/vestibular/ear phenotype']
MGI:2156165	Bcl2<tm1Dlo>	targeted mutation 1, Dennis Y Loh	Targeted	Null/knockout	8170972	MGI:88138	Bcl2	NM_177410	ENSMUSG00000057329	MP:0030188,round snout	BCL2	['craniofacial phenotype', 'growth/size/body region phenotype']
MGI:1857430	Bcl2<tm1Mpin>	targeted mutation 1, Max-Planck-Institute for Neurobiology	Targeted	Null/knockout|Reporter	8755480	MGI:88138	Bcl2	NM_177410	ENSMUSG00000057329	MP:0000909,abnormal facial motor nucleus morphology	BCL2	['nervous system phenotype']
MGI:1857430	Bcl2<tm1Mpin>	targeted mutation 1, Max-Planck-Institute for Neurobiology	Targeted	Null/knockout|Reporter	8755480	MGI:88138	Bcl2	NM_177410	ENSMUSG00000057329	MP:0000938,motor neuron degeneration	BCL2	['nervous system phenotype']
MGI:1857430	Bcl2<tm1Mpin>	targeted mutation 1, Max-Planck-Institute for Neurobiology	Targeted	Null/knockout|Reporter	8755480	MGI:88138	Bcl2	NM_177410	ENSMUSG00000057329	MP:0000966,decreased sensory neuron number	BCL2	['nervous system phenotype']
MGI:1857430	Bcl2<tm1Mpin>	targeted mutation 1, Max-Planck-Institute for Neurobiology	Targeted	Null/knockout|Reporter	8755480	MGI:88138	Bcl2	NM_177410	ENSMUSG00000057329	MP:0001011,abnormal superior cervical ganglion morphology	BCL2	['nervous system phenotype']
MGI:1857430	Bcl2<tm1Mpin>	targeted mutation 1, Max-Planck-Institute for Neurobiology	Targeted	Null/knockout|Reporter	8755480	MGI:88138	Bcl2	NM_177410	ENSMUSG00000057329	MP:0001025,abnormal sympathetic neuron morphology	BCL2	['nervous system phenotype']
MGI:1857430	Bcl2<tm1Mpin>	targeted mutation 1, Max-Planck-Institute for Neurobiology	Targeted	Null/knockout|Reporter	8755480	MGI:88138	Bcl2	NM_177410	ENSMUSG00000057329	MP:0001265,decreased body size	BCL2	['growth/size/body region phenotype']
MGI:1857430	Bcl2<tm1Mpin>	targeted mutation 1, Max-Planck-Institute for Neurobiology	Targeted	Null/knockout|Reporter	8755480	MGI:88138	Bcl2	NM_177410	ENSMUSG00000057329	MP:0001330,abnormal optic nerve morphology	BCL2	['nervous system phenotype', 'vision/eye phenotype']
MGI:1857430	Bcl2<tm1Mpin>	targeted mutation 1, Max-Planck-Institute for Neurobiology	Targeted	Null/knockout|Reporter	8755480	MGI:88138	Bcl2	NM_177410	ENSMUSG00000057329	MP:0002083,premature death	BCL2	['mortality/aging']
MGI:1857430	Bcl2<tm1Mpin>	targeted mutation 1, Max-Planck-Institute for Neurobiology	Targeted	Null/knockout|Reporter	8755480	MGI:88138	Bcl2	NM_177410	ENSMUSG00000057329	MP:0005553,increased circulating creatinine level	BCL2	['homeostasis/metabolism phenotype']
MGI:1857430	Bcl2<tm1Mpin>	targeted mutation 1, Max-Planck-Institute for Neurobiology	Targeted	Null/knockout|Reporter	8755480	MGI:88138	Bcl2	NM_177410	ENSMUSG00000057329	MP:0005565,increased blood urea nitrogen level	BCL2	['homeostasis/metabolism phenotype']
MGI:1857430	Bcl2<tm1Mpin>	targeted mutation 1, Max-Planck-Institute for Neurobiology	Targeted	Null/knockout|Reporter	8755480	MGI:88138	Bcl2	NM_177410	ENSMUSG00000057329	MP:0006405,abnormal L3 dorsal root ganglion morphology	BCL2	['nervous system phenotype']
MGI:1857430	Bcl2<tm1Mpin>	targeted mutation 1, Max-Planck-Institute for Neurobiology	Targeted	Null/knockout|Reporter	8755480	MGI:88138	Bcl2	NM_177410	ENSMUSG00000057329	MP:0008067,retina ganglion cell degeneration	BCL2	['nervous system phenotype', 'vision/eye phenotype']
MGI:1857430	Bcl2<tm1Mpin>	targeted mutation 1, Max-Planck-Institute for Neurobiology	Targeted	Null/knockout|Reporter	8755480	MGI:88138	Bcl2	NM_177410	ENSMUSG00000057329	MP:0008528,polycystic kidney	BCL2	['growth/size/body region phenotype', 'renal/urinary system phenotype']
MGI:1857134	Bcl2<tm1Sjk>	targeted mutation 1, Stanley J Korsmeyer	Targeted	Null/knockout	8402909	MGI:88138	Bcl2	NM_177410	ENSMUSG00000057329	MP:0000018,small ears	BCL2	['craniofacial phenotype', 'growth/size/body region phenotype', 'hearing/vestibular/ear phenotype']
MGI:1857134	Bcl2<tm1Sjk>	targeted mutation 1, Stanley J Korsmeyer	Targeted	Null/knockout	8402909	MGI:88138	Bcl2	NM_177410	ENSMUSG00000057329	MP:0000445,short snout	BCL2	['craniofacial phenotype', 'growth/size/body region phenotype']
MGI:1857134	Bcl2<tm1Sjk>	targeted mutation 1, Stanley J Korsmeyer	Targeted	Null/knockout	8402909	MGI:88138	Bcl2	NM_177410	ENSMUSG00000057329	MP:0000522,kidney cortex cyst	BCL2	['growth/size/body region phenotype', 'renal/urinary system phenotype']
MGI:1857134	Bcl2<tm1Sjk>	targeted mutation 1, Stanley J Korsmeyer	Targeted	Null/knockout	8402909	MGI:88138	Bcl2	NM_177410	ENSMUSG00000057329	MP:0000689,abnormal spleen morphology	BCL2	['hematopoietic system phenotype', 'immune system phenotype']
MGI:1857134	Bcl2<tm1Sjk>	targeted mutation 1, Stanley J Korsmeyer	Targeted	Null/knockout	8402909	MGI:88138	Bcl2	NM_177410	ENSMUSG00000057329	MP:0000692,small spleen	BCL2	['hematopoietic system phenotype', 'immune system phenotype']
MGI:1857134	Bcl2<tm1Sjk>	targeted mutation 1, Stanley J Korsmeyer	Targeted	Null/knockout	8402909	MGI:88138	Bcl2	NM_177410	ENSMUSG00000057329	MP:0000703,abnormal thymus morphology	BCL2	['endocrine/exocrine gland phenotype', 'hematopoietic system phenotype', 'immune system phenotype']
MGI:1857134	Bcl2<tm1Sjk>	targeted mutation 1, Stanley J Korsmeyer	Targeted	Null/knockout	8402909	MGI:88138	Bcl2	NM_177410	ENSMUSG00000057329	MP:0000706,small thymus	BCL2	['endocrine/exocrine gland phenotype', 'hematopoietic system phenotype', 'immune system phenotype']
MGI:1857134	Bcl2<tm1Sjk>	targeted mutation 1, Stanley J Korsmeyer	Targeted	Null/knockout	8402909	MGI:88138	Bcl2	NM_177410	ENSMUSG00000057329	MP:0001265,decreased body size	BCL2	['growth/size/body region phenotype']
MGI:1857134	Bcl2<tm1Sjk>	targeted mutation 1, Stanley J Korsmeyer	Targeted	Null/knockout	8402909	MGI:88138	Bcl2	NM_177410	ENSMUSG00000057329	MP:0001732,postnatal growth retardation	BCL2	['growth/size/body region phenotype']
MGI:1857134	Bcl2<tm1Sjk>	targeted mutation 1, Stanley J Korsmeyer	Targeted	Null/knockout	8402909	MGI:88138	Bcl2	NM_177410	ENSMUSG00000057329	MP:0001824,abnormal thymus involution	BCL2	['endocrine/exocrine gland phenotype', 'hematopoietic system phenotype', 'immune system phenotype']
MGI:1857134	Bcl2<tm1Sjk>	targeted mutation 1, Stanley J Korsmeyer	Targeted	Null/knockout	8402909	MGI:88138	Bcl2	NM_177410	ENSMUSG00000057329	MP:0002083,premature death	BCL2	['mortality/aging']
MGI:1857134	Bcl2<tm1Sjk>	targeted mutation 1, Stanley J Korsmeyer	Targeted	Null/knockout	8402909	MGI:88138	Bcl2	NM_177410	ENSMUSG00000057329	MP:0002356,abnormal spleen red pulp morphology	BCL2	['hematopoietic system phenotype', 'immune system phenotype']
MGI:1857134	Bcl2<tm1Sjk>	targeted mutation 1, Stanley J Korsmeyer	Targeted	Null/knockout	8402909	MGI:88138	Bcl2	NM_177410	ENSMUSG00000057329	MP:0002357,abnormal spleen white pulp morphology	BCL2	['hematopoietic system phenotype', 'immune system phenotype']
MGI:1857134	Bcl2<tm1Sjk>	targeted mutation 1, Stanley J Korsmeyer	Targeted	Null/knockout	8402909	MGI:88138	Bcl2	NM_177410	ENSMUSG00000057329	MP:0002432,abnormal CD4-positive, alpha beta T cell morphology	BCL2	['hematopoietic system phenotype', 'immune system phenotype']
MGI:1857134	Bcl2<tm1Sjk>	targeted mutation 1, Stanley J Korsmeyer	Targeted	Null/knockout	8402909	MGI:88138	Bcl2	NM_177410	ENSMUSG00000057329	MP:0002722,abnormal immune system organ morphology	BCL2	['immune system phenotype']
MGI:1857134	Bcl2<tm1Sjk>	targeted mutation 1, Stanley J Korsmeyer	Targeted	Null/knockout	8402909	MGI:88138	Bcl2	NM_177410	ENSMUSG00000057329	MP:0002792,abnormal retina vasculature morphology	BCL2	['cardiovascular system phenotype', 'vision/eye phenotype']
MGI:1857134	Bcl2<tm1Sjk>	targeted mutation 1, Stanley J Korsmeyer	Targeted	Null/knockout	8402909	MGI:88138	Bcl2	NM_177410	ENSMUSG00000057329	MP:0002955,increased compensatory renal growth	BCL2	['renal/urinary system phenotype']
MGI:1857134	Bcl2<tm1Sjk>	targeted mutation 1, Stanley J Korsmeyer	Targeted	Null/knockout	8402909	MGI:88138	Bcl2	NM_177410	ENSMUSG00000057329	MP:0002989,small kidney	BCL2	['renal/urinary system phenotype']
MGI:1857134	Bcl2<tm1Sjk>	targeted mutation 1, Stanley J Korsmeyer	Targeted	Null/knockout	8402909	MGI:88138	Bcl2	NM_177410	ENSMUSG00000057329	MP:0003068,enlarged kidney	BCL2	['growth/size/body region phenotype', 'renal/urinary system phenotype']
MGI:1857134	Bcl2<tm1Sjk>	targeted mutation 1, Stanley J Korsmeyer	Targeted	Null/knockout	8402909	MGI:88138	Bcl2	NM_177410	ENSMUSG00000057329	MP:0003446,renal hypoplasia	BCL2	['renal/urinary system phenotype']
MGI:1857134	Bcl2<tm1Sjk>	targeted mutation 1, Stanley J Korsmeyer	Targeted	Null/knockout	8402909	MGI:88138	Bcl2	NM_177410	ENSMUSG00000057329	MP:0003566,abnormal cell adhesion	BCL2	['cellular phenotype']
MGI:1857134	Bcl2<tm1Sjk>	targeted mutation 1, Stanley J Korsmeyer	Targeted	Null/knockout	8402909	MGI:88138	Bcl2	NM_177410	ENSMUSG00000057329	MP:0003606,kidney failure	BCL2	['renal/urinary system phenotype']
MGI:1857134	Bcl2<tm1Sjk>	targeted mutation 1, Stanley J Korsmeyer	Targeted	Null/knockout	8402909	MGI:88138	Bcl2	NM_177410	ENSMUSG00000057329	MP:0003675,kidney cyst	BCL2	['growth/size/body region phenotype', 'renal/urinary system phenotype']
MGI:1857134	Bcl2<tm1Sjk>	targeted mutation 1, Stanley J Korsmeyer	Targeted	Null/knockout	8402909	MGI:88138	Bcl2	NM_177410	ENSMUSG00000057329	MP:0003719,abnormal pericyte morphology	BCL2	['cardiovascular system phenotype']
MGI:1857134	Bcl2<tm1Sjk>	targeted mutation 1, Stanley J Korsmeyer	Targeted	Null/knockout	8402909	MGI:88138	Bcl2	NM_177410	ENSMUSG00000057329	MP:0003918,decreased kidney weight	BCL2	['renal/urinary system phenotype']
MGI:1857134	Bcl2<tm1Sjk>	targeted mutation 1, Stanley J Korsmeyer	Targeted	Null/knockout	8402909	MGI:88138	Bcl2	NM_177410	ENSMUSG00000057329	MP:0004505,decreased renal glomerulus number	BCL2	['renal/urinary system phenotype']
MGI:1857134	Bcl2<tm1Sjk>	targeted mutation 1, Stanley J Korsmeyer	Targeted	Null/knockout	8402909	MGI:88138	Bcl2	NM_177410	ENSMUSG00000057329	MP:0004805,absent oocytes	BCL2	['cellular phenotype', 'reproductive system phenotype']
MGI:1857134	Bcl2<tm1Sjk>	targeted mutation 1, Stanley J Korsmeyer	Targeted	Null/knockout	8402909	MGI:88138	Bcl2	NM_177410	ENSMUSG00000057329	MP:0004969,pale kidney	BCL2	['renal/urinary system phenotype']
MGI:1857134	Bcl2<tm1Sjk>	targeted mutation 1, Stanley J Korsmeyer	Targeted	Null/knockout	8402909	MGI:88138	Bcl2	NM_177410	ENSMUSG00000057329	MP:0005010,abnormal CD8-positive, alpha beta T cell morphology	BCL2	['hematopoietic system phenotype', 'immune system phenotype']
MGI:1857134	Bcl2<tm1Sjk>	targeted mutation 1, Stanley J Korsmeyer	Targeted	Null/knockout	8402909	MGI:88138	Bcl2	NM_177410	ENSMUSG00000057329	MP:0005016,decreased lymphocyte cell number	BCL2	['hematopoietic system phenotype', 'immune system phenotype']
MGI:1857134	Bcl2<tm1Sjk>	targeted mutation 1, Stanley J Korsmeyer	Targeted	Null/knockout	8402909	MGI:88138	Bcl2	NM_177410	ENSMUSG00000057329	MP:0005017,decreased B cell number	BCL2	['hematopoietic system phenotype', 'immune system phenotype']
MGI:1857134	Bcl2<tm1Sjk>	targeted mutation 1, Stanley J Korsmeyer	Targeted	Null/knockout	8402909	MGI:88138	Bcl2	NM_177410	ENSMUSG00000057329	MP:0005018,decreased T cell number	BCL2	['hematopoietic system phenotype', 'immune system phenotype']
MGI:1857134	Bcl2<tm1Sjk>	targeted mutation 1, Stanley J Korsmeyer	Targeted	Null/knockout	8402909	MGI:88138	Bcl2	NM_177410	ENSMUSG00000057329	MP:0005090,increased double-negative T cell number	BCL2	['hematopoietic system phenotype', 'immune system phenotype']
MGI:1857134	Bcl2<tm1Sjk>	targeted mutation 1, Stanley J Korsmeyer	Targeted	Null/knockout	8402909	MGI:88138	Bcl2	NM_177410	ENSMUSG00000057329	MP:0005092,decreased double-positive T cell number	BCL2	['hematopoietic system phenotype', 'immune system phenotype']
MGI:1857134	Bcl2<tm1Sjk>	targeted mutation 1, Stanley J Korsmeyer	Targeted	Null/knockout	8402909	MGI:88138	Bcl2	NM_177410	ENSMUSG00000057329	MP:0005150,cachexia	BCL2	['growth/size/body region phenotype']
MGI:1857134	Bcl2<tm1Sjk>	targeted mutation 1, Stanley J Korsmeyer	Targeted	Null/knockout	8402909	MGI:88138	Bcl2	NM_177410	ENSMUSG00000057329	MP:0005325,abnormal renal glomerulus morphology	BCL2	['renal/urinary system phenotype']
MGI:1857134	Bcl2<tm1Sjk>	targeted mutation 1, Stanley J Korsmeyer	Targeted	Null/knockout	8402909	MGI:88138	Bcl2	NM_177410	ENSMUSG00000057329	MP:0005408,hypopigmentation	BCL2	['pigmentation phenotype']
MGI:1857134	Bcl2<tm1Sjk>	targeted mutation 1, Stanley J Korsmeyer	Targeted	Null/knockout	8402909	MGI:88138	Bcl2	NM_177410	ENSMUSG00000057329	MP:0005553,increased circulating creatinine level	BCL2	['homeostasis/metabolism phenotype']
MGI:1857134	Bcl2<tm1Sjk>	targeted mutation 1, Stanley J Korsmeyer	Targeted	Null/knockout	8402909	MGI:88138	Bcl2	NM_177410	ENSMUSG00000057329	MP:0005565,increased blood urea nitrogen level	BCL2	['homeostasis/metabolism phenotype']
MGI:1857134	Bcl2<tm1Sjk>	targeted mutation 1, Stanley J Korsmeyer	Targeted	Null/knockout	8402909	MGI:88138	Bcl2	NM_177410	ENSMUSG00000057329	MP:0006057,decreased vascular endothelial cell number	BCL2	['cardiovascular system phenotype']
MGI:1857134	Bcl2<tm1Sjk>	targeted mutation 1, Stanley J Korsmeyer	Targeted	Null/knockout	8402909	MGI:88138	Bcl2	NM_177410	ENSMUSG00000057329	MP:0006413,increased T cell apoptosis	BCL2	['cellular phenotype', 'hematopoietic system phenotype', 'immune system phenotype']
MGI:1857134	Bcl2<tm1Sjk>	targeted mutation 1, Stanley J Korsmeyer	Targeted	Null/knockout	8402909	MGI:88138	Bcl2	NM_177410	ENSMUSG00000057329	MP:0008528,polycystic kidney	BCL2	['growth/size/body region phenotype', 'renal/urinary system phenotype']
MGI:1857134	Bcl2<tm1Sjk>	targeted mutation 1, Stanley J Korsmeyer	Targeted	Null/knockout	8402909	MGI:88138	Bcl2	NM_177410	ENSMUSG00000057329	MP:0009050,dilated proximal convoluted tubule	BCL2	['renal/urinary system phenotype']
MGI:1857134	Bcl2<tm1Sjk>	targeted mutation 1, Stanley J Korsmeyer	Targeted	Null/knockout	8402909	MGI:88138	Bcl2	NM_177410	ENSMUSG00000057329	MP:0009051,dilated distal convoluted tubule	BCL2	['renal/urinary system phenotype']
MGI:1857134	Bcl2<tm1Sjk>	targeted mutation 1, Stanley J Korsmeyer	Targeted	Null/knockout	8402909	MGI:88138	Bcl2	NM_177410	ENSMUSG00000057329	MP:0009361,abnormal primordial ovarian follicle morphology	BCL2	['endocrine/exocrine gland phenotype', 'reproductive system phenotype']
MGI:1857134	Bcl2<tm1Sjk>	targeted mutation 1, Stanley J Korsmeyer	Targeted	Null/knockout	8402909	MGI:88138	Bcl2	NM_177410	ENSMUSG00000057329	MP:0009409,abnormal skeletal muscle fiber type ratio	BCL2	['muscle phenotype']
MGI:1857134	Bcl2<tm1Sjk>	targeted mutation 1, Stanley J Korsmeyer	Targeted	Null/knockout	8402909	MGI:88138	Bcl2	NM_177410	ENSMUSG00000057329	MP:0009640,abnormal renal tubule epithelium morphology	BCL2	['renal/urinary system phenotype']
MGI:1857134	Bcl2<tm1Sjk>	targeted mutation 1, Stanley J Korsmeyer	Targeted	Null/knockout	8402909	MGI:88138	Bcl2	NM_177410	ENSMUSG00000057329	MP:0009660,abnormal induced retina neovascularization	BCL2	['cardiovascular system phenotype', 'vision/eye phenotype']
MGI:1857134	Bcl2<tm1Sjk>	targeted mutation 1, Stanley J Korsmeyer	Targeted	Null/knockout	8402909	MGI:88138	Bcl2	NM_177410	ENSMUSG00000057329	MP:0009783,abnormal melanoblast morphology	BCL2	['embryo phenotype', 'nervous system phenotype']
MGI:1857134	Bcl2<tm1Sjk>	targeted mutation 1, Stanley J Korsmeyer	Targeted	Null/knockout	8402909	MGI:88138	Bcl2	NM_177410	ENSMUSG00000057329	MP:0010984,abnormal metanephric mesenchyme morphology	BCL2	['renal/urinary system phenotype']
MGI:1857134	Bcl2<tm1Sjk>	targeted mutation 1, Stanley J Korsmeyer	Targeted	Null/knockout	8402909	MGI:88138	Bcl2	NM_177410	ENSMUSG00000057329	MP:0011086,postnatal lethality, incomplete penetrance	BCL2	['mortality/aging']
MGI:1857134	Bcl2<tm1Sjk>	targeted mutation 1, Stanley J Korsmeyer	Targeted	Null/knockout	8402909	MGI:88138	Bcl2	NM_177410	ENSMUSG00000057329	MP:0011290,decreased nephron number	BCL2	['renal/urinary system phenotype']
MGI:1857134	Bcl2<tm1Sjk>	targeted mutation 1, Stanley J Korsmeyer	Targeted	Null/knockout	8402909	MGI:88138	Bcl2	NM_177410	ENSMUSG00000057329	MP:0011307,kidney medulla cyst	BCL2	['growth/size/body region phenotype', 'renal/urinary system phenotype']
MGI:1857134	Bcl2<tm1Sjk>	targeted mutation 1, Stanley J Korsmeyer	Targeted	Null/knockout	8402909	MGI:88138	Bcl2	NM_177410	ENSMUSG00000057329	MP:0011334,abnormal nephrogenic zone morphology	BCL2	['renal/urinary system phenotype']
MGI:1857134	Bcl2<tm1Sjk>	targeted mutation 1, Stanley J Korsmeyer	Targeted	Null/knockout	8402909	MGI:88138	Bcl2	NM_177410	ENSMUSG00000057329	MP:0011365,small metanephros	BCL2	['renal/urinary system phenotype']
MGI:1857134	Bcl2<tm1Sjk>	targeted mutation 1, Stanley J Korsmeyer	Targeted	Null/knockout	8402909	MGI:88138	Bcl2	NM_177410	ENSMUSG00000057329	MP:0011368,increased kidney apoptosis	BCL2	['cellular phenotype', 'renal/urinary system phenotype']
MGI:1857134	Bcl2<tm1Sjk>	targeted mutation 1, Stanley J Korsmeyer	Targeted	Null/knockout	8402909	MGI:88138	Bcl2	NM_177410	ENSMUSG00000057329	MP:0011386,increased metanephric mesenchyme apoptosis	BCL2	['cellular phenotype', 'embryo phenotype', 'renal/urinary system phenotype']
MGI:1857134	Bcl2<tm1Sjk>	targeted mutation 1, Stanley J Korsmeyer	Targeted	Null/knockout	8402909	MGI:88138	Bcl2	NM_177410	ENSMUSG00000057329	MP:0011425,abnormal kidney interstitium morphology	BCL2	['renal/urinary system phenotype']
MGI:1857134	Bcl2<tm1Sjk>	targeted mutation 1, Stanley J Korsmeyer	Targeted	Null/knockout	8402909	MGI:88138	Bcl2	NM_177410	ENSMUSG00000057329	MP:0011440,increased kidney cell proliferation	BCL2	['cellular phenotype', 'renal/urinary system phenotype']
MGI:1857134	Bcl2<tm1Sjk>	targeted mutation 1, Stanley J Korsmeyer	Targeted	Null/knockout	8402909	MGI:88138	Bcl2	NM_177410	ENSMUSG00000057329	MP:0011502,parietal capsular epithelium metaplasia	BCL2	['renal/urinary system phenotype']
MGI:1857134	Bcl2<tm1Sjk>	targeted mutation 1, Stanley J Korsmeyer	Targeted	Null/knockout	8402909	MGI:88138	Bcl2	NM_177410	ENSMUSG00000057329	MP:0030188,round snout	BCL2	['craniofacial phenotype', 'growth/size/body region phenotype']
MGI:2158305	Bcl2<tm1Tsu>	targeted mutation 1, Yoshihide Tsujimoto	Targeted	Null/knockout	7812968	MGI:88138	Bcl2	NM_177410	ENSMUSG00000057329	MP:0000018,small ears	BCL2	['craniofacial phenotype', 'growth/size/body region phenotype', 'hearing/vestibular/ear phenotype']
MGI:2158305	Bcl2<tm1Tsu>	targeted mutation 1, Yoshihide Tsujimoto	Targeted	Null/knockout	7812968	MGI:88138	Bcl2	NM_177410	ENSMUSG00000057329	MP:0000394,absent hair follicle melanin granules	BCL2	['integument phenotype', 'pigmentation phenotype']
MGI:2158305	Bcl2<tm1Tsu>	targeted mutation 1, Yoshihide Tsujimoto	Targeted	Null/knockout	7812968	MGI:88138	Bcl2	NM_177410	ENSMUSG00000057329	MP:0000496,abnormal small intestine morphology	BCL2	['digestive/alimentary phenotype']
MGI:2158305	Bcl2<tm1Tsu>	targeted mutation 1, Yoshihide Tsujimoto	Targeted	Null/knockout	7812968	MGI:88138	Bcl2	NM_177410	ENSMUSG00000057329	MP:0000692,small spleen	BCL2	['hematopoietic system phenotype', 'immune system phenotype']
MGI:2158305	Bcl2<tm1Tsu>	targeted mutation 1, Yoshihide Tsujimoto	Targeted	Null/knockout	7812968	MGI:88138	Bcl2	NM_177410	ENSMUSG00000057329	MP:0000706,small thymus	BCL2	['endocrine/exocrine gland phenotype', 'hematopoietic system phenotype', 'immune system phenotype']
MGI:2158305	Bcl2<tm1Tsu>	targeted mutation 1, Yoshihide Tsujimoto	Targeted	Null/knockout	7812968	MGI:88138	Bcl2	NM_177410	ENSMUSG00000057329	MP:0001265,decreased body size	BCL2	['growth/size/body region phenotype']
MGI:2158305	Bcl2<tm1Tsu>	targeted mutation 1, Yoshihide Tsujimoto	Targeted	Null/knockout	7812968	MGI:88138	Bcl2	NM_177410	ENSMUSG00000057329	MP:0001732,postnatal growth retardation	BCL2	['growth/size/body region phenotype']
MGI:2158305	Bcl2<tm1Tsu>	targeted mutation 1, Yoshihide Tsujimoto	Targeted	Null/knockout	7812968	MGI:88138	Bcl2	NM_177410	ENSMUSG00000057329	MP:0002083,premature death	BCL2	['mortality/aging']
MGI:2158305	Bcl2<tm1Tsu>	targeted mutation 1, Yoshihide Tsujimoto	Targeted	Null/knockout	7812968	MGI:88138	Bcl2	NM_177410	ENSMUSG00000057329	MP:0002135,abnormal kidney morphology	BCL2	['renal/urinary system phenotype']
MGI:2158305	Bcl2<tm1Tsu>	targeted mutation 1, Yoshihide Tsujimoto	Targeted	Null/knockout	7812968	MGI:88138	Bcl2	NM_177410	ENSMUSG00000057329	MP:0002444,abnormal T cell physiology	BCL2	['hematopoietic system phenotype', 'immune system phenotype']
MGI:2158305	Bcl2<tm1Tsu>	targeted mutation 1, Yoshihide Tsujimoto	Targeted	Null/knockout	7812968	MGI:88138	Bcl2	NM_177410	ENSMUSG00000057329	MP:0002619,abnormal lymphocyte morphology	BCL2	['hematopoietic system phenotype', 'immune system phenotype']
MGI:2158305	Bcl2<tm1Tsu>	targeted mutation 1, Yoshihide Tsujimoto	Targeted	Null/knockout	7812968	MGI:88138	Bcl2	NM_177410	ENSMUSG00000057329	MP:0003643,spleen atrophy	BCL2	['hematopoietic system phenotype', 'immune system phenotype']
MGI:2158305	Bcl2<tm1Tsu>	targeted mutation 1, Yoshihide Tsujimoto	Targeted	Null/knockout	7812968	MGI:88138	Bcl2	NM_177410	ENSMUSG00000057329	MP:0003644,thymus atrophy	BCL2	['endocrine/exocrine gland phenotype', 'hematopoietic system phenotype', 'immune system phenotype']
MGI:2158305	Bcl2<tm1Tsu>	targeted mutation 1, Yoshihide Tsujimoto	Targeted	Null/knockout	7812968	MGI:88138	Bcl2	NM_177410	ENSMUSG00000057329	MP:0004505,decreased renal glomerulus number	BCL2	['renal/urinary system phenotype']
MGI:2158305	Bcl2<tm1Tsu>	targeted mutation 1, Yoshihide Tsujimoto	Targeted	Null/knockout	7812968	MGI:88138	Bcl2	NM_177410	ENSMUSG00000057329	MP:0004841,abnormal small intestine crypts of Lieberkuhn morphology	BCL2	['digestive/alimentary phenotype', 'endocrine/exocrine gland phenotype']
MGI:2158305	Bcl2<tm1Tsu>	targeted mutation 1, Yoshihide Tsujimoto	Targeted	Null/knockout	7812968	MGI:88138	Bcl2	NM_177410	ENSMUSG00000057329	MP:0004969,pale kidney	BCL2	['renal/urinary system phenotype']
MGI:2158305	Bcl2<tm1Tsu>	targeted mutation 1, Yoshihide Tsujimoto	Targeted	Null/knockout	7812968	MGI:88138	Bcl2	NM_177410	ENSMUSG00000057329	MP:0005408,hypopigmentation	BCL2	['pigmentation phenotype']
MGI:2158305	Bcl2<tm1Tsu>	targeted mutation 1, Yoshihide Tsujimoto	Targeted	Null/knockout	7812968	MGI:88138	Bcl2	NM_177410	ENSMUSG00000057329	MP:0008108,abnormal small intestinal villus morphology	BCL2	['digestive/alimentary phenotype']
MGI:2158305	Bcl2<tm1Tsu>	targeted mutation 1, Yoshihide Tsujimoto	Targeted	Null/knockout	7812968	MGI:88138	Bcl2	NM_177410	ENSMUSG00000057329	MP:0008528,polycystic kidney	BCL2	['growth/size/body region phenotype', 'renal/urinary system phenotype']
MGI:2158305	Bcl2<tm1Tsu>	targeted mutation 1, Yoshihide Tsujimoto	Targeted	Null/knockout	7812968	MGI:88138	Bcl2	NM_177410	ENSMUSG00000057329	MP:0009050,dilated proximal convoluted tubule	BCL2	['renal/urinary system phenotype']
MGI:2158305	Bcl2<tm1Tsu>	targeted mutation 1, Yoshihide Tsujimoto	Targeted	Null/knockout	7812968	MGI:88138	Bcl2	NM_177410	ENSMUSG00000057329	MP:0009051,dilated distal convoluted tubule	BCL2	['renal/urinary system phenotype']
MGI:2158305	Bcl2<tm1Tsu>	targeted mutation 1, Yoshihide Tsujimoto	Targeted	Null/knockout	7812968	MGI:88138	Bcl2	NM_177410	ENSMUSG00000057329	MP:0011086,postnatal lethality, incomplete penetrance	BCL2	['mortality/aging']
MGI:2158305	Bcl2<tm1Tsu>	targeted mutation 1, Yoshihide Tsujimoto	Targeted	Null/knockout	7812968	MGI:88138	Bcl2	NM_177410	ENSMUSG00000057329	MP:0014082,decreased small intestinal villus height	BCL2	['digestive/alimentary phenotype']
MGI:2672833	Bcl2l1<tm1Cant>	targeted mutation 1, Harvey Cantor	Targeted	Null/knockout	12093873	MGI:88139	Bcl2l1	NM_001355053	ENSMUSG00000007659	MP:0002444,abnormal T cell physiology	BCL2L1	['hematopoietic system phenotype', 'immune system phenotype']
MGI:2672833	Bcl2l1<tm1Cant>	targeted mutation 1, Harvey Cantor	Targeted	Null/knockout	12093873	MGI:88139	Bcl2l1	NM_001355053	ENSMUSG00000007659	MP:0004800,decreased susceptibility to experimental autoimmune encephalomyelitis	BCL2L1	['immune system phenotype']
MGI:2672833	Bcl2l1<tm1Cant>	targeted mutation 1, Harvey Cantor	Targeted	Null/knockout	12093873	MGI:88139	Bcl2l1	NM_001355053	ENSMUSG00000007659	MP:0005095,decreased T cell proliferation	BCL2L1	['cellular phenotype', 'hematopoietic system phenotype', 'immune system phenotype']
MGI:2672833	Bcl2l1<tm1Cant>	targeted mutation 1, Harvey Cantor	Targeted	Null/knockout	12093873	MGI:88139	Bcl2l1	NM_001355053	ENSMUSG00000007659	MP:0008050,decreased memory T cell number	BCL2L1	['hematopoietic system phenotype', 'immune system phenotype']
MGI:2672833	Bcl2l1<tm1Cant>	targeted mutation 1, Harvey Cantor	Targeted	Null/knockout	12093873	MGI:88139	Bcl2l1	NM_001355053	ENSMUSG00000007659	MP:0008051,abnormal memory T cell physiology	BCL2L1	['hematopoietic system phenotype', 'immune system phenotype']
MGI:2672833	Bcl2l1<tm1Cant>	targeted mutation 1, Harvey Cantor	Targeted	Null/knockout	12093873	MGI:88139	Bcl2l1	NM_001355053	ENSMUSG00000007659	MP:0008688,decreased interleukin-2 secretion	BCL2L1	['immune system phenotype']
MGI:2158303	Bcl2l1<tm1Dlo>	targeted mutation 1, Dennis Y Loh	Targeted	Null/knockout	7878471	MGI:88139	Bcl2l1	NM_001355053	ENSMUSG00000007659	MP:0003179,thrombocytopenia	BCL2L1	['hematopoietic system phenotype']
MGI:2158303	Bcl2l1<tm1Dlo>	targeted mutation 1, Dennis Y Loh	Targeted	Null/knockout	7878471	MGI:88139	Bcl2l1	NM_001355053	ENSMUSG00000007659	MP:0003203,increased neuron apoptosis	BCL2L1	['cellular phenotype', 'nervous system phenotype']
MGI:2158303	Bcl2l1<tm1Dlo>	targeted mutation 1, Dennis Y Loh	Targeted	Null/knockout	7878471	MGI:88139	Bcl2l1	NM_001355053	ENSMUSG00000007659	MP:0005464,abnormal platelet physiology	BCL2L1	['hematopoietic system phenotype', 'homeostasis/metabolism phenotype']
MGI:2158303	Bcl2l1<tm1Dlo>	targeted mutation 1, Dennis Y Loh	Targeted	Null/knockout	7878471	MGI:88139	Bcl2l1	NM_001355053	ENSMUSG00000007659	MP:0006042,increased apoptosis	BCL2L1	['cellular phenotype']
MGI:2674141	Brd4<Gt(pGT1.8TM)ST132Nimr>	gene trap ST132, National Institute for Medical Research	Gene trapped	Null/knockout|Reporter	11997514	MGI:1888520	Brd4	XM_036160698	ENSMUSG00000024002	MP:0000088,short mandible	BRD4	['craniofacial phenotype', 'growth/size/body region phenotype', 'skeleton phenotype']
MGI:2674141	Brd4<Gt(pGT1.8TM)ST132Nimr>	gene trap ST132, National Institute for Medical Research	Gene trapped	Null/knockout|Reporter	11997514	MGI:1888520	Brd4	XM_036160698	ENSMUSG00000024002	MP:0000091,short premaxilla	BRD4	['craniofacial phenotype', 'growth/size/body region phenotype', 'skeleton phenotype']
MGI:2674141	Brd4<Gt(pGT1.8TM)ST132Nimr>	gene trap ST132, National Institute for Medical Research	Gene trapped	Null/knockout|Reporter	11997514	MGI:1888520	Brd4	XM_036160698	ENSMUSG00000024002	MP:0000607,abnormal hepatocyte morphology	BRD4	['liver/biliary system phenotype']
MGI:2674141	Brd4<Gt(pGT1.8TM)ST132Nimr>	gene trap ST132, National Institute for Medical Research	Gene trapped	Null/knockout|Reporter	11997514	MGI:1888520	Brd4	XM_036160698	ENSMUSG00000024002	MP:0001156,abnormal spermatogenesis	BRD4	['reproductive system phenotype']
MGI:2674141	Brd4<Gt(pGT1.8TM)ST132Nimr>	gene trap ST132, National Institute for Medical Research	Gene trapped	Null/knockout|Reporter	11997514	MGI:1888520	Brd4	XM_036160698	ENSMUSG00000024002	MP:0001219,thick epidermis	BRD4	['integument phenotype']
MGI:2674141	Brd4<Gt(pGT1.8TM)ST132Nimr>	gene trap ST132, National Institute for Medical Research	Gene trapped	Null/knockout|Reporter	11997514	MGI:1888520	Brd4	XM_036160698	ENSMUSG00000024002	MP:0001246,mixed cellular infiltration to dermis	BRD4	['integument phenotype']
MGI:2674141	Brd4<Gt(pGT1.8TM)ST132Nimr>	gene trap ST132, National Institute for Medical Research	Gene trapped	Null/knockout|Reporter	11997514	MGI:1888520	Brd4	XM_036160698	ENSMUSG00000024002	MP:0001297,microphthalmia	BRD4	['vision/eye phenotype']
MGI:2674141	Brd4<Gt(pGT1.8TM)ST132Nimr>	gene trap ST132, National Institute for Medical Research	Gene trapped	Null/knockout|Reporter	11997514	MGI:1888520	Brd4	XM_036160698	ENSMUSG00000024002	MP:0001304,cataract	BRD4	['vision/eye phenotype']
MGI:2674141	Brd4<Gt(pGT1.8TM)ST132Nimr>	gene trap ST132, National Institute for Medical Research	Gene trapped	Null/knockout|Reporter	11997514	MGI:1888520	Brd4	XM_036160698	ENSMUSG00000024002	MP:0001732,postnatal growth retardation	BRD4	['growth/size/body region phenotype']
MGI:2674141	Brd4<Gt(pGT1.8TM)ST132Nimr>	gene trap ST132, National Institute for Medical Research	Gene trapped	Null/knockout|Reporter	11997514	MGI:1888520	Brd4	XM_036160698	ENSMUSG00000024002	MP:0002116,abnormal craniofacial bone morphology	BRD4	['craniofacial phenotype', 'skeleton phenotype']
MGI:2674141	Brd4<Gt(pGT1.8TM)ST132Nimr>	gene trap ST132, National Institute for Medical Research	Gene trapped	Null/knockout|Reporter	11997514	MGI:1888520	Brd4	XM_036160698	ENSMUSG00000024002	MP:0002216,abnormal seminiferous tubule morphology	BRD4	['endocrine/exocrine gland phenotype', 'reproductive system phenotype']
MGI:2674141	Brd4<Gt(pGT1.8TM)ST132Nimr>	gene trap ST132, National Institute for Medical Research	Gene trapped	Null/knockout|Reporter	11997514	MGI:1888520	Brd4	XM_036160698	ENSMUSG00000024002	MP:0002769,abnormal vas deferens morphology	BRD4	['reproductive system phenotype']
MGI:2674141	Brd4<Gt(pGT1.8TM)ST132Nimr>	gene trap ST132, National Institute for Medical Research	Gene trapped	Null/knockout|Reporter	11997514	MGI:1888520	Brd4	XM_036160698	ENSMUSG00000024002	MP:0004471,short nasal bone	BRD4	['craniofacial phenotype', 'growth/size/body region phenotype', 'respiratory system phenotype', 'skeleton phenotype']
MGI:2674141	Brd4<Gt(pGT1.8TM)ST132Nimr>	gene trap ST132, National Institute for Medical Research	Gene trapped	Null/knockout|Reporter	11997514	MGI:1888520	Brd4	XM_036160698	ENSMUSG00000024002	MP:0004933,abnormal epididymis epithelium morphology	BRD4	['reproductive system phenotype']
MGI:2674141	Brd4<Gt(pGT1.8TM)ST132Nimr>	gene trap ST132, National Institute for Medical Research	Gene trapped	Null/knockout|Reporter	11997514	MGI:1888520	Brd4	XM_036160698	ENSMUSG00000024002	MP:0004965,inner cell mass degeneration	BRD4	['embryo phenotype']
MGI:2674141	Brd4<Gt(pGT1.8TM)ST132Nimr>	gene trap ST132, National Institute for Medical Research	Gene trapped	Null/knockout|Reporter	11997514	MGI:1888520	Brd4	XM_036160698	ENSMUSG00000024002	MP:0011086,postnatal lethality, incomplete penetrance	BRD4	['mortality/aging']
MGI:5776368	Brd4<tm1b(EUCOMM)Wtsi>	targeted mutation 1b, Wellcome Trust Sanger Institute	Targeted	Reporter|Null/knockout		MGI:1888520	Brd4	XM_036160698	ENSMUSG00000024002	MP:0000438,abnormal cranium morphology	BRD4	['craniofacial phenotype', 'skeleton phenotype']
MGI:5776368	Brd4<tm1b(EUCOMM)Wtsi>	targeted mutation 1b, Wellcome Trust Sanger Institute	Targeted	Reporter|Null/knockout		MGI:1888520	Brd4	XM_036160698	ENSMUSG00000024002	MP:0002764,short tibia	BRD4	['limbs/digits/tail phenotype', 'skeleton phenotype']
MGI:5776368	Brd4<tm1b(EUCOMM)Wtsi>	targeted mutation 1b, Wellcome Trust Sanger Institute	Targeted	Reporter|Null/knockout		MGI:1888520	Brd4	XM_036160698	ENSMUSG00000024002	MP:0003731,abnormal retina outer nuclear layer morphology	BRD4	['vision/eye phenotype']
MGI:5776368	Brd4<tm1b(EUCOMM)Wtsi>	targeted mutation 1b, Wellcome Trust Sanger Institute	Targeted	Reporter|Null/knockout		MGI:1888520	Brd4	XM_036160698	ENSMUSG00000024002	MP:0003733,abnormal retina inner nuclear layer morphology	BRD4	['vision/eye phenotype']
MGI:5776368	Brd4<tm1b(EUCOMM)Wtsi>	targeted mutation 1b, Wellcome Trust Sanger Institute	Targeted	Reporter|Null/knockout		MGI:1888520	Brd4	XM_036160698	ENSMUSG00000024002	MP:0009142,decreased prepulse inhibition	BRD4	['nervous system phenotype']
MGI:5776368	Brd4<tm1b(EUCOMM)Wtsi>	targeted mutation 1b, Wellcome Trust Sanger Institute	Targeted	Reporter|Null/knockout		MGI:1888520	Brd4	XM_036160698	ENSMUSG00000024002	MP:0010052,increased grip strength	BRD4	['behavior/neurological phenotype']
MGI:5776368	Brd4<tm1b(EUCOMM)Wtsi>	targeted mutation 1b, Wellcome Trust Sanger Institute	Targeted	Reporter|Null/knockout		MGI:1888520	Brd4	XM_036160698	ENSMUSG00000024002	MP:0010097,abnormal retina blood vessel morphology	BRD4	['cardiovascular system phenotype', 'vision/eye phenotype']
MGI:5776368	Brd4<tm1b(EUCOMM)Wtsi>	targeted mutation 1b, Wellcome Trust Sanger Institute	Targeted	Reporter|Null/knockout		MGI:1888520	Brd4	XM_036160698	ENSMUSG00000024002	MP:0011100,preweaning lethality, complete penetrance	BRD4	['mortality/aging']
MGI:5776368	Brd4<tm1b(EUCOMM)Wtsi>	targeted mutation 1b, Wellcome Trust Sanger Institute	Targeted	Reporter|Null/knockout		MGI:1888520	Brd4	XM_036160698	ENSMUSG00000024002	MP:0011959,abnormal eye posterior chamber depth	BRD4	['vision/eye phenotype']
MGI:5776368	Brd4<tm1b(EUCOMM)Wtsi>	targeted mutation 1b, Wellcome Trust Sanger Institute	Targeted	Reporter|Null/knockout		MGI:1888520	Brd4	XM_036160698	ENSMUSG00000024002	MP:0011965,decreased total retina thickness	BRD4	['vision/eye phenotype']
MGI:5754588	Cdk12<em1(IMPC)Tcp>	endonuclease-mediated mutation 1, The Centre for Phenogenomics	Endonuclease-mediated	Null/knockout		MGI:1098802	Cdk12	XM_036156953	ENSMUSG00000003119	MP:0000186,decreased circulating HDL cholesterol level	CDK12	['homeostasis/metabolism phenotype']
MGI:5754588	Cdk12<em1(IMPC)Tcp>	endonuclease-mediated mutation 1, The Centre for Phenogenomics	Endonuclease-mediated	Null/knockout		MGI:1098802	Cdk12	XM_036156953	ENSMUSG00000003119	MP:0000208,decreased hematocrit	CDK12	['hematopoietic system phenotype']
MGI:5754588	Cdk12<em1(IMPC)Tcp>	endonuclease-mediated mutation 1, The Centre for Phenogenomics	Endonuclease-mediated	Null/knockout		MGI:1098802	Cdk12	XM_036156953	ENSMUSG00000003119	MP:0000538,abnormal urinary bladder morphology	CDK12	['renal/urinary system phenotype']
MGI:5754588	Cdk12<em1(IMPC)Tcp>	endonuclease-mediated mutation 1, The Centre for Phenogenomics	Endonuclease-mediated	Null/knockout		MGI:1098802	Cdk12	XM_036156953	ENSMUSG00000003119	MP:0000598,abnormal liver morphology	CDK12	['liver/biliary system phenotype']
MGI:5754588	Cdk12<em1(IMPC)Tcp>	endonuclease-mediated mutation 1, The Centre for Phenogenomics	Endonuclease-mediated	Null/knockout		MGI:1098802	Cdk12	XM_036156953	ENSMUSG00000003119	MP:0000689,abnormal spleen morphology	CDK12	['hematopoietic system phenotype', 'immune system phenotype']
MGI:5754588	Cdk12<em1(IMPC)Tcp>	endonuclease-mediated mutation 1, The Centre for Phenogenomics	Endonuclease-mediated	Null/knockout		MGI:1098802	Cdk12	XM_036156953	ENSMUSG00000003119	MP:0000691,enlarged spleen	CDK12	['growth/size/body region phenotype', 'hematopoietic system phenotype', 'immune system phenotype']
MGI:5754588	Cdk12<em1(IMPC)Tcp>	endonuclease-mediated mutation 1, The Centre for Phenogenomics	Endonuclease-mediated	Null/knockout		MGI:1098802	Cdk12	XM_036156953	ENSMUSG00000003119	MP:0001417,decreased exploration in new environment	CDK12	['behavior/neurological phenotype']
MGI:5754588	Cdk12<em1(IMPC)Tcp>	endonuclease-mediated mutation 1, The Centre for Phenogenomics	Endonuclease-mediated	Null/knockout		MGI:1098802	Cdk12	XM_036156953	ENSMUSG00000003119	MP:0002833,increased heart weight	CDK12	['cardiovascular system phenotype', 'growth/size/body region phenotype']
MGI:5754588	Cdk12<em1(IMPC)Tcp>	endonuclease-mediated mutation 1, The Centre for Phenogenomics	Endonuclease-mediated	Null/knockout		MGI:1098802	Cdk12	XM_036156953	ENSMUSG00000003119	MP:0002874,decreased hemoglobin content	CDK12	['hematopoietic system phenotype']
MGI:5754588	Cdk12<em1(IMPC)Tcp>	endonuclease-mediated mutation 1, The Centre for Phenogenomics	Endonuclease-mediated	Null/knockout		MGI:1098802	Cdk12	XM_036156953	ENSMUSG00000003119	MP:0002875,decreased erythrocyte cell number	CDK12	['hematopoietic system phenotype']
MGI:5754588	Cdk12<em1(IMPC)Tcp>	endonuclease-mediated mutation 1, The Centre for Phenogenomics	Endonuclease-mediated	Null/knockout		MGI:1098802	Cdk12	XM_036156953	ENSMUSG00000003119	MP:0004952,increased spleen weight	CDK12	['growth/size/body region phenotype', 'hematopoietic system phenotype', 'immune system phenotype']
MGI:5754588	Cdk12<em1(IMPC)Tcp>	endonuclease-mediated mutation 1, The Centre for Phenogenomics	Endonuclease-mediated	Null/knockout		MGI:1098802	Cdk12	XM_036156953	ENSMUSG00000003119	MP:0010067,increased red blood cell distribution width	CDK12	['hematopoietic system phenotype']
MGI:5754588	Cdk12<em1(IMPC)Tcp>	endonuclease-mediated mutation 1, The Centre for Phenogenomics	Endonuclease-mediated	Null/knockout		MGI:1098802	Cdk12	XM_036156953	ENSMUSG00000003119	MP:0011100,preweaning lethality, complete penetrance	CDK12	['mortality/aging']
MGI:5754588	Cdk12<em1(IMPC)Tcp>	endonuclease-mediated mutation 1, The Centre for Phenogenomics	Endonuclease-mediated	Null/knockout		MGI:1098802	Cdk12	XM_036156953	ENSMUSG00000003119	MP:0011874,enlarged urinary bladder	CDK12	['growth/size/body region phenotype', 'renal/urinary system phenotype']
MGI:5906608	Cdk12<tm1.2Mjfn>	targeted mutation 1.2, Ming-Ji Fann	Targeted	Null/knockout	26658019	MGI:1098802	Cdk12	XM_036156953	ENSMUSG00000003119	MP:0002718,abnormal inner cell mass morphology	CDK12	['embryo phenotype']
MGI:5906608	Cdk12<tm1.2Mjfn>	targeted mutation 1.2, Ming-Ji Fann	Targeted	Null/knockout	26658019	MGI:1098802	Cdk12	XM_036156953	ENSMUSG00000003119	MP:0005033,abnormal trophoblast giant cell morphology	CDK12	['embryo phenotype']
MGI:5906608	Cdk12<tm1.2Mjfn>	targeted mutation 1.2, Ming-Ji Fann	Targeted	Null/knockout	26658019	MGI:1098802	Cdk12	XM_036156953	ENSMUSG00000003119	MP:0006042,increased apoptosis	CDK12	['cellular phenotype']
MGI:5906608	Cdk12<tm1.2Mjfn>	targeted mutation 1.2, Ming-Ji Fann	Targeted	Null/knockout	26658019	MGI:1098802	Cdk12	XM_036156953	ENSMUSG00000003119	MP:0008866,chromosomal instability	CDK12	['cellular phenotype']
MGI:5588278	Cdk13<tm1b(EUCOMM)Hmgu>	targeted mutation 1b, Helmholtz Zentrum Muenchen GmbH	Targeted	Null/knockout|Reporter		MGI:1916812	Cdk13	XM_011244344	ENSMUSG00000041297	MP:0001488,increased startle reflex	CDK13	['behavior/neurological phenotype']
MGI:5588278	Cdk13<tm1b(EUCOMM)Hmgu>	targeted mutation 1b, Helmholtz Zentrum Muenchen GmbH	Targeted	Null/knockout|Reporter		MGI:1916812	Cdk13	XM_011244344	ENSMUSG00000041297	MP:0011100,preweaning lethality, complete penetrance	CDK13	['mortality/aging']
MGI:6451101	Cdk13<tm1d(EUCOMM)Hmgu>	targeted mutation 1d, Helmholtz Zentrum Muenchen GmbH	Targeted	Null/knockout	31440507	MGI:1916812	Cdk13	XM_011244344	ENSMUSG00000041297	MP:0000108,midline facial cleft	CDK13	['craniofacial phenotype', 'growth/size/body region phenotype']
MGI:6451101	Cdk13<tm1d(EUCOMM)Hmgu>	targeted mutation 1d, Helmholtz Zentrum Muenchen GmbH	Targeted	Null/knockout	31440507	MGI:1916812	Cdk13	XM_011244344	ENSMUSG00000041297	MP:0000601,small liver	CDK13	['liver/biliary system phenotype']
MGI:6451101	Cdk13<tm1d(EUCOMM)Hmgu>	targeted mutation 1d, Helmholtz Zentrum Muenchen GmbH	Targeted	Null/knockout	31440507	MGI:1916812	Cdk13	XM_011244344	ENSMUSG00000041297	MP:0002188,small heart	CDK13	['cardiovascular system phenotype']
MGI:6451101	Cdk13<tm1d(EUCOMM)Hmgu>	targeted mutation 1d, Helmholtz Zentrum Muenchen GmbH	Targeted	Null/knockout	31440507	MGI:1916812	Cdk13	XM_011244344	ENSMUSG00000041297	MP:0002989,small kidney	CDK13	['renal/urinary system phenotype']
MGI:6451101	Cdk13<tm1d(EUCOMM)Hmgu>	targeted mutation 1d, Helmholtz Zentrum Muenchen GmbH	Targeted	Null/knockout	31440507	MGI:1916812	Cdk13	XM_011244344	ENSMUSG00000041297	MP:0003743,abnormal facial morphology	CDK13	['craniofacial phenotype', 'growth/size/body region phenotype']
MGI:6451101	Cdk13<tm1d(EUCOMM)Hmgu>	targeted mutation 1d, Helmholtz Zentrum Muenchen GmbH	Targeted	Null/knockout	31440507	MGI:1916812	Cdk13	XM_011244344	ENSMUSG00000041297	MP:0005294,abnormal heart ventricle morphology	CDK13	['cardiovascular system phenotype']
MGI:6451101	Cdk13<tm1d(EUCOMM)Hmgu>	targeted mutation 1d, Helmholtz Zentrum Muenchen GmbH	Targeted	Null/knockout	31440507	MGI:1916812	Cdk13	XM_011244344	ENSMUSG00000041297	MP:0005312,pericardial effusion	CDK13	['cardiovascular system phenotype', 'homeostasis/metabolism phenotype']
MGI:6451101	Cdk13<tm1d(EUCOMM)Hmgu>	targeted mutation 1d, Helmholtz Zentrum Muenchen GmbH	Targeted	Null/knockout	31440507	MGI:1916812	Cdk13	XM_011244344	ENSMUSG00000041297	MP:0012085,midface hypoplasia	CDK13	['craniofacial phenotype', 'growth/size/body region phenotype']
MGI:5429213	Cdk7<Gt(D032B11)1.1Wrst>	gene trap D032B11, 1.1, German Gene Trap Consortium	Gene trapped	Null/knockout|Reporter	22505032	MGI:102956	Cdk7	NM_009874	ENSMUSG00000069089	MP:0000160,kyphosis	CDK7	['skeleton phenotype']
MGI:5429213	Cdk7<Gt(D032B11)1.1Wrst>	gene trap D032B11, 1.1, German Gene Trap Consortium	Gene trapped	Null/knockout|Reporter	22505032	MGI:102956	Cdk7	NM_009874	ENSMUSG00000069089	MP:0000377,abnormal hair follicle morphology	CDK7	['integument phenotype']
MGI:5429213	Cdk7<Gt(D032B11)1.1Wrst>	gene trap D032B11, 1.1, German Gene Trap Consortium	Gene trapped	Null/knockout|Reporter	22505032	MGI:102956	Cdk7	NM_009874	ENSMUSG00000069089	MP:0000379,decreased hair follicle number	CDK7	['integument phenotype']
MGI:5429213	Cdk7<Gt(D032B11)1.1Wrst>	gene trap D032B11, 1.1, German Gene Trap Consortium	Gene trapped	Null/knockout|Reporter	22505032	MGI:102956	Cdk7	NM_009874	ENSMUSG00000069089	MP:0000414,alopecia	CDK7	['integument phenotype']
MGI:5429213	Cdk7<Gt(D032B11)1.1Wrst>	gene trap D032B11, 1.1, German Gene Trap Consortium	Gene trapped	Null/knockout|Reporter	22505032	MGI:102956	Cdk7	NM_009874	ENSMUSG00000069089	MP:0000416,sparse hair	CDK7	['integument phenotype']
MGI:5429213	Cdk7<Gt(D032B11)1.1Wrst>	gene trap D032B11, 1.1, German Gene Trap Consortium	Gene trapped	Null/knockout|Reporter	22505032	MGI:102956	Cdk7	NM_009874	ENSMUSG00000069089	MP:0001192,scaly skin	CDK7	['integument phenotype']
MGI:5429213	Cdk7<Gt(D032B11)1.1Wrst>	gene trap D032B11, 1.1, German Gene Trap Consortium	Gene trapped	Null/knockout|Reporter	22505032	MGI:102956	Cdk7	NM_009874	ENSMUSG00000069089	MP:0001216,abnormal epidermal layer morphology	CDK7	['integument phenotype']
MGI:5429213	Cdk7<Gt(D032B11)1.1Wrst>	gene trap D032B11, 1.1, German Gene Trap Consortium	Gene trapped	Null/knockout|Reporter	22505032	MGI:102956	Cdk7	NM_009874	ENSMUSG00000069089	MP:0001233,abnormal epidermis suprabasal layer morphology	CDK7	['integument phenotype']
MGI:5429213	Cdk7<Gt(D032B11)1.1Wrst>	gene trap D032B11, 1.1, German Gene Trap Consortium	Gene trapped	Null/knockout|Reporter	22505032	MGI:102956	Cdk7	NM_009874	ENSMUSG00000069089	MP:0001244,thin dermal layer	CDK7	['integument phenotype']
MGI:5429213	Cdk7<Gt(D032B11)1.1Wrst>	gene trap D032B11, 1.1, German Gene Trap Consortium	Gene trapped	Null/knockout|Reporter	22505032	MGI:102956	Cdk7	NM_009874	ENSMUSG00000069089	MP:0001263,weight loss	CDK7	['growth/size/body region phenotype']
MGI:5429213	Cdk7<Gt(D032B11)1.1Wrst>	gene trap D032B11, 1.1, German Gene Trap Consortium	Gene trapped	Null/knockout|Reporter	22505032	MGI:102956	Cdk7	NM_009874	ENSMUSG00000069089	MP:0002060,abnormal skin morphology	CDK7	['integument phenotype']
MGI:5429213	Cdk7<Gt(D032B11)1.1Wrst>	gene trap D032B11, 1.1, German Gene Trap Consortium	Gene trapped	Null/knockout|Reporter	22505032	MGI:102956	Cdk7	NM_009874	ENSMUSG00000069089	MP:0002075,abnormal coat/hair pigmentation	CDK7	['integument phenotype', 'pigmentation phenotype']
MGI:5429213	Cdk7<Gt(D032B11)1.1Wrst>	gene trap D032B11, 1.1, German Gene Trap Consortium	Gene trapped	Null/knockout|Reporter	22505032	MGI:102956	Cdk7	NM_009874	ENSMUSG00000069089	MP:0002135,abnormal kidney morphology	CDK7	['renal/urinary system phenotype']
MGI:5429213	Cdk7<Gt(D032B11)1.1Wrst>	gene trap D032B11, 1.1, German Gene Trap Consortium	Gene trapped	Null/knockout|Reporter	22505032	MGI:102956	Cdk7	NM_009874	ENSMUSG00000069089	MP:0002397,abnormal bone marrow morphology	CDK7	['skeleton phenotype']
MGI:5429213	Cdk7<Gt(D032B11)1.1Wrst>	gene trap D032B11, 1.1, German Gene Trap Consortium	Gene trapped	Null/knockout|Reporter	22505032	MGI:102956	Cdk7	NM_009874	ENSMUSG00000069089	MP:0002655,abnormal keratinocyte morphology	CDK7	['integument phenotype']
MGI:5429213	Cdk7<Gt(D032B11)1.1Wrst>	gene trap D032B11, 1.1, German Gene Trap Consortium	Gene trapped	Null/knockout|Reporter	22505032	MGI:102956	Cdk7	NM_009874	ENSMUSG00000069089	MP:0003197,nephrocalcinosis	CDK7	['renal/urinary system phenotype']
MGI:5429213	Cdk7<Gt(D032B11)1.1Wrst>	gene trap D032B11, 1.1, German Gene Trap Consortium	Gene trapped	Null/knockout|Reporter	22505032	MGI:102956	Cdk7	NM_009874	ENSMUSG00000069089	MP:0003786,premature aging	CDK7	['mortality/aging']
MGI:5429213	Cdk7<Gt(D032B11)1.1Wrst>	gene trap D032B11, 1.1, German Gene Trap Consortium	Gene trapped	Null/knockout|Reporter	22505032	MGI:102956	Cdk7	NM_009874	ENSMUSG00000069089	MP:0004810,decreased hematopoietic stem cell number	CDK7	['hematopoietic system phenotype']
MGI:5429213	Cdk7<Gt(D032B11)1.1Wrst>	gene trap D032B11, 1.1, German Gene Trap Consortium	Gene trapped	Null/knockout|Reporter	22505032	MGI:102956	Cdk7	NM_009874	ENSMUSG00000069089	MP:0004841,abnormal small intestine crypts of Lieberkuhn morphology	CDK7	['digestive/alimentary phenotype', 'endocrine/exocrine gland phenotype']
MGI:5429213	Cdk7<Gt(D032B11)1.1Wrst>	gene trap D032B11, 1.1, German Gene Trap Consortium	Gene trapped	Null/knockout|Reporter	22505032	MGI:102956	Cdk7	NM_009874	ENSMUSG00000069089	MP:0008142,decreased small intestinal villus size	CDK7	['digestive/alimentary phenotype']
MGI:5429213	Cdk7<Gt(D032B11)1.1Wrst>	gene trap D032B11, 1.1, German Gene Trap Consortium	Gene trapped	Null/knockout|Reporter	22505032	MGI:102956	Cdk7	NM_009874	ENSMUSG00000069089	MP:0008844,decreased subcutaneous adipose tissue amount	CDK7	['adipose tissue phenotype', 'integument phenotype']
MGI:5429213	Cdk7<Gt(D032B11)1.1Wrst>	gene trap D032B11, 1.1, German Gene Trap Consortium	Gene trapped	Null/knockout|Reporter	22505032	MGI:102956	Cdk7	NM_009874	ENSMUSG00000069089	MP:0009613,thin epidermis suprabasal layer	CDK7	['integument phenotype']
MGI:5429213	Cdk7<Gt(D032B11)1.1Wrst>	gene trap D032B11, 1.1, German Gene Trap Consortium	Gene trapped	Null/knockout|Reporter	22505032	MGI:102956	Cdk7	NM_009874	ENSMUSG00000069089	MP:0009703,decreased birth body size	CDK7	['growth/size/body region phenotype']
MGI:5429213	Cdk7<Gt(D032B11)1.1Wrst>	gene trap D032B11, 1.1, German Gene Trap Consortium	Gene trapped	Null/knockout|Reporter	22505032	MGI:102956	Cdk7	NM_009874	ENSMUSG00000069089	MP:0009759,abnormal hair follicle bulge morphology	CDK7	['integument phenotype']
MGI:5429213	Cdk7<Gt(D032B11)1.1Wrst>	gene trap D032B11, 1.1, German Gene Trap Consortium	Gene trapped	Null/knockout|Reporter	22505032	MGI:102956	Cdk7	NM_009874	ENSMUSG00000069089	MP:0010124,decreased bone mineral content	CDK7	['skeleton phenotype']
MGI:5429213	Cdk7<Gt(D032B11)1.1Wrst>	gene trap D032B11, 1.1, German Gene Trap Consortium	Gene trapped	Null/knockout|Reporter	22505032	MGI:102956	Cdk7	NM_009874	ENSMUSG00000069089	MP:0010873,decreased trabecular bone mass	CDK7	['skeleton phenotype']
MGI:5429213	Cdk7<Gt(D032B11)1.1Wrst>	gene trap D032B11, 1.1, German Gene Trap Consortium	Gene trapped	Null/knockout|Reporter	22505032	MGI:102956	Cdk7	NM_009874	ENSMUSG00000069089	MP:0011085,postnatal lethality, complete penetrance	CDK7	['mortality/aging']
MGI:5429213	Cdk7<Gt(D032B11)1.1Wrst>	gene trap D032B11, 1.1, German Gene Trap Consortium	Gene trapped	Null/knockout|Reporter	22505032	MGI:102956	Cdk7	NM_009874	ENSMUSG00000069089	MP:0011705,absent fibroblast proliferation	CDK7	['cellular phenotype']
MGI:5429213	Cdk7<Gt(D032B11)1.1Wrst>	gene trap D032B11, 1.1, German Gene Trap Consortium	Gene trapped	Null/knockout|Reporter	22505032	MGI:102956	Cdk7	NM_009874	ENSMUSG00000069089	MP:0030927,decreased telomere length	CDK7	['cellular phenotype']
MGI:3873807	Cdk7<Gt(D032B11)Wrst>	gene trap D032B11, German Gene Trap Consortium	Gene trapped	Reporter|Null/knockout		MGI:102956	Cdk7	NM_009874	ENSMUSG00000069089	MP:0005031,abnormal trophoblast layer morphology	CDK7	['embryo phenotype']
MGI:3873807	Cdk7<Gt(D032B11)Wrst>	gene trap D032B11, German Gene Trap Consortium	Gene trapped	Reporter|Null/knockout		MGI:102956	Cdk7	NM_009874	ENSMUSG00000069089	MP:0010380,abnormal inner cell mass apoptosis	CDK7	['cellular phenotype', 'embryo phenotype']
MGI:5695892	Cdk9<tm1.1(KOMP)Vlcg>	targeted mutation 1.1, Velocigene	Targeted	Null/knockout|Reporter		MGI:1328368	Cdk9	XM_011239001	ENSMUSG00000009555	MP:0002574,increased vertical activity	CDK9	['behavior/neurological phenotype']
MGI:5695892	Cdk9<tm1.1(KOMP)Vlcg>	targeted mutation 1.1, Velocigene	Targeted	Null/knockout|Reporter		MGI:1328368	Cdk9	XM_011239001	ENSMUSG00000009555	MP:0002631,abnormal epididymis morphology	CDK9	['reproductive system phenotype']
MGI:5695892	Cdk9<tm1.1(KOMP)Vlcg>	targeted mutation 1.1, Velocigene	Targeted	Null/knockout|Reporter		MGI:1328368	Cdk9	XM_011239001	ENSMUSG00000009555	MP:0004931,enlarged epididymis	CDK9	['reproductive system phenotype']
MGI:5695892	Cdk9<tm1.1(KOMP)Vlcg>	targeted mutation 1.1, Velocigene	Targeted	Null/knockout|Reporter		MGI:1328368	Cdk9	XM_011239001	ENSMUSG00000009555	MP:0011100,preweaning lethality, complete penetrance	CDK9	['mortality/aging']
MGI:1928818	Chek1<tm1Mkt>	targeted mutation 1, Makoto Nakanishi	Targeted	Null/knockout	10859163	MGI:1202065	Chek1	NM_001410205	ENSMUSG00000032113	MP:0003111,abnormal cell nucleus morphology	CHEK1	['cellular phenotype']
MGI:1928818	Chek1<tm1Mkt>	targeted mutation 1, Makoto Nakanishi	Targeted	Null/knockout	10859163	MGI:1202065	Chek1	NM_001410205	ENSMUSG00000032113	MP:0004045,abnormal cell cycle checkpoint function	CHEK1	['cellular phenotype']
MGI:1928818	Chek1<tm1Mkt>	targeted mutation 1, Makoto Nakanishi	Targeted	Null/knockout	10859163	MGI:1202065	Chek1	NM_001410205	ENSMUSG00000032113	MP:0004966,abnormal inner cell mass proliferation	CHEK1	['cellular phenotype', 'embryo phenotype']
MGI:1928818	Chek1<tm1Mkt>	targeted mutation 1, Makoto Nakanishi	Targeted	Null/knockout	10859163	MGI:1202065	Chek1	NM_001410205	ENSMUSG00000032113	MP:0012114,absent inner cell mass proliferation	CHEK1	['cellular phenotype', 'embryo phenotype']
MGI:1928818	Chek1<tm1Mkt>	targeted mutation 1, Makoto Nakanishi	Targeted	Null/knockout	10859163	MGI:1202065	Chek1	NM_001410205	ENSMUSG00000032113	MP:0012743,increased inner cell mass apoptosis	CHEK1	['cellular phenotype', 'embryo phenotype']
MGI:1928818	Chek1<tm1Mkt>	targeted mutation 1, Makoto Nakanishi	Targeted	Null/knockout	10859163	MGI:1202065	Chek1	NM_001410205	ENSMUSG00000032113	MP:0031678,increased micronucleus incidence	CHEK1	['cellular phenotype']
MGI:1926528	Chek1<tm1Sje>	targeted mutation 1, Stephen J Elledge	Targeted	Null/knockout	10859164	MGI:1202065	Chek1	NM_001410205	ENSMUSG00000032113	MP:0000352,decreased cell proliferation	CHEK1	['cellular phenotype']
MGI:1926528	Chek1<tm1Sje>	targeted mutation 1, Stephen J Elledge	Targeted	Null/knockout	10859164	MGI:1202065	Chek1	NM_001410205	ENSMUSG00000032113	MP:0002006,neoplasm	CHEK1	['neoplasm']
MGI:1926528	Chek1<tm1Sje>	targeted mutation 1, Stephen J Elledge	Targeted	Null/knockout	10859164	MGI:1202065	Chek1	NM_001410205	ENSMUSG00000032113	MP:0003694,failure of blastocyst to hatch from the zona pellucida	CHEK1	['embryo phenotype']
MGI:1926528	Chek1<tm1Sje>	targeted mutation 1, Stephen J Elledge	Targeted	Null/knockout	10859164	MGI:1202065	Chek1	NM_001410205	ENSMUSG00000032113	MP:0004045,abnormal cell cycle checkpoint function	CHEK1	['cellular phenotype']
MGI:5521536	Chek2<tm1b(EUCOMM)Hmgu>	targeted mutation 1b, Helmholtz Zentrum Muenchen GmbH	Targeted	Null/knockout|Reporter		MGI:1355321	Chek2	XM_006535070	ENSMUSG00000029521	MP:0005633,increased circulating sodium level	CHEK2	['homeostasis/metabolism phenotype']
MGI:2386905	Chek2<tm1Mak>	targeted mutation 1, Tak Mak	Targeted	Null/knockout	10710310	MGI:1355321	Chek2	XM_006535070	ENSMUSG00000029521	MP:0003207,decreased cellular sensitivity to gamma-irradiation	CHEK2	['cellular phenotype', 'homeostasis/metabolism phenotype']
MGI:2386905	Chek2<tm1Mak>	targeted mutation 1, Tak Mak	Targeted	Null/knockout	10710310	MGI:1355321	Chek2	XM_006535070	ENSMUSG00000029521	MP:0004045,abnormal cell cycle checkpoint function	CHEK2	['cellular phenotype']
MGI:2386905	Chek2<tm1Mak>	targeted mutation 1, Tak Mak	Targeted	Null/knockout	10710310	MGI:1355321	Chek2	XM_006535070	ENSMUSG00000029521	MP:0004228,decreased cellular sensitivity to ionizing radiation induced cell death	CHEK2	['cellular phenotype', 'homeostasis/metabolism phenotype']
MGI:2386905	Chek2<tm1Mak>	targeted mutation 1, Tak Mak	Targeted	Null/knockout	10710310	MGI:1355321	Chek2	XM_006535070	ENSMUSG00000029521	MP:0004499,increased incidence of tumors by chemical induction	CHEK2	['homeostasis/metabolism phenotype', 'neoplasm']
MGI:3038822	Chek2<tm1Nmt>	targeted mutation 1, Noboru Motoyama	Targeted	Null/knockout	12356735	MGI:1355321	Chek2	XM_006535070	ENSMUSG00000029521	MP:0003010,decreased mortality induced by ionizing radiation	CHEK2	['homeostasis/metabolism phenotype', 'mortality/aging']
MGI:3038822	Chek2<tm1Nmt>	targeted mutation 1, Noboru Motoyama	Targeted	Null/knockout	12356735	MGI:1355321	Chek2	XM_006535070	ENSMUSG00000029521	MP:0004228,decreased cellular sensitivity to ionizing radiation induced cell death	CHEK2	['cellular phenotype', 'homeostasis/metabolism phenotype']
MGI:7858930	Cpt1a<tm1.2(IMPC)Wtsi>	targeted mutation 1.2, Wellcome Trust Sanger Institute	Targeted	Null/knockout		MGI:1098296	Cpt1a	NM_013495	ENSMUSG00000024900	MP:0002599,increased mean platelet volume	CPT1A	['hematopoietic system phenotype']
MGI:3606251	Cpt1a<tm1Pwo>	targeted mutation 1, Philip A Wood	Targeted	Null/knockout	16169268	MGI:1098296	Cpt1a	NM_013495	ENSMUSG00000024900	MP:0001554,increased circulating free fatty acids level	CPT1A	['homeostasis/metabolism phenotype']
MGI:3606251	Cpt1a<tm1Pwo>	targeted mutation 1, Philip A Wood	Targeted	Null/knockout	16169268	MGI:1098296	Cpt1a	NM_013495	ENSMUSG00000024900	MP:0004179,transmission ratio distortion	CPT1A	['reproductive system phenotype']
MGI:3606251	Cpt1a<tm1Pwo>	targeted mutation 1, Philip A Wood	Targeted	Null/knockout	16169268	MGI:1098296	Cpt1a	NM_013495	ENSMUSG00000024900	MP:0005560,decreased circulating glucose level	CPT1A	['homeostasis/metabolism phenotype']
MGI:3617815	Cpt1b<tm1You>	targeted mutation 1, Yun You	Targeted	Null/knockout	16245023	MGI:1098297	Cpt1b	NM_009948	ENSMUSG00000078937	MP:0005376,homeostasis/metabolism phenotype	CPT1B	['homeostasis/metabolism phenotype']
MGI:3617815	Cpt1b<tm1You>	targeted mutation 1, Yun You	Targeted	Null/knockout	16245023	MGI:1098297	Cpt1b	NM_009948	ENSMUSG00000078937	MP:0011049,impaired adaptive thermogenesis	CPT1B	['homeostasis/metabolism phenotype']
MGI:3834077	Egfr<tm1.1Dwt>	targeted mutation 1.1, David W Threadgill	Targeted	Null/knockout	18830272	MGI:95294	Egfr	NM_207655	ENSMUSG00000020122	MP:0000377,abnormal hair follicle morphology	EGFR	['integument phenotype']
MGI:3834077	Egfr<tm1.1Dwt>	targeted mutation 1.1, David W Threadgill	Targeted	Null/knockout	18830272	MGI:95294	Egfr	NM_207655	ENSMUSG00000020122	MP:0000961,abnormal dorsal root ganglion morphology	EGFR	['nervous system phenotype']
MGI:3834077	Egfr<tm1.1Dwt>	targeted mutation 1.1, David W Threadgill	Targeted	Null/knockout	18830272	MGI:95294	Egfr	NM_207655	ENSMUSG00000020122	MP:0000968,abnormal sensory neuron innervation pattern	EGFR	['nervous system phenotype']
MGI:4433235	Egfr<tm1a(EUCOMM)Wtsi>	targeted mutation 1a, Wellcome Trust Sanger Institute	Targeted	Reporter|Null/knockout|Conditional ready		MGI:95294	Egfr	NM_207655	ENSMUSG00000020122	MP:0000221,decreased leukocyte cell number	EGFR	['hematopoietic system phenotype', 'immune system phenotype']
MGI:1856402	Egfr<tm1Mag>	targeted mutation 1, Terry Magnuson	Targeted	Null/knockout	7618084	MGI:95294	Egfr	NM_207655	ENSMUSG00000020122	MP:0000383,abnormal hair follicle orientation	EGFR	['integument phenotype']
MGI:1856402	Egfr<tm1Mag>	targeted mutation 1, Terry Magnuson	Targeted	Null/knockout	7618084	MGI:95294	Egfr	NM_207655	ENSMUSG00000020122	MP:0000384,distorted hair follicle pattern	EGFR	['integument phenotype']
MGI:1856402	Egfr<tm1Mag>	targeted mutation 1, Terry Magnuson	Targeted	Null/knockout	7618084	MGI:95294	Egfr	NM_207655	ENSMUSG00000020122	MP:0000422,delayed hair appearance	EGFR	['integument phenotype']
MGI:1856402	Egfr<tm1Mag>	targeted mutation 1, Terry Magnuson	Targeted	Null/knockout	7618084	MGI:95294	Egfr	NM_207655	ENSMUSG00000020122	MP:0000468,abnormal esophageal epithelium morphology	EGFR	['digestive/alimentary phenotype']
MGI:1856402	Egfr<tm1Mag>	targeted mutation 1, Terry Magnuson	Targeted	Null/knockout	7618084	MGI:95294	Egfr	NM_207655	ENSMUSG00000020122	MP:0000495,abnormal colon morphology	EGFR	['digestive/alimentary phenotype']
MGI:1856402	Egfr<tm1Mag>	targeted mutation 1, Terry Magnuson	Targeted	Null/knockout	7618084	MGI:95294	Egfr	NM_207655	ENSMUSG00000020122	MP:0000598,abnormal liver morphology	EGFR	['liver/biliary system phenotype']
MGI:1856402	Egfr<tm1Mag>	targeted mutation 1, Terry Magnuson	Targeted	Null/knockout	7618084	MGI:95294	Egfr	NM_207655	ENSMUSG00000020122	MP:0000607,abnormal hepatocyte morphology	EGFR	['liver/biliary system phenotype']
MGI:1856402	Egfr<tm1Mag>	targeted mutation 1, Terry Magnuson	Targeted	Null/knockout	7618084	MGI:95294	Egfr	NM_207655	ENSMUSG00000020122	MP:0000762,abnormal tongue morphology	EGFR	['craniofacial phenotype', 'digestive/alimentary phenotype', 'growth/size/body region phenotype']
MGI:1856402	Egfr<tm1Mag>	targeted mutation 1, Terry Magnuson	Targeted	Null/knockout	7618084	MGI:95294	Egfr	NM_207655	ENSMUSG00000020122	MP:0000763,abnormal filiform papillae morphology	EGFR	['craniofacial phenotype', 'digestive/alimentary phenotype', 'growth/size/body region phenotype']
MGI:1856402	Egfr<tm1Mag>	targeted mutation 1, Terry Magnuson	Targeted	Null/knockout	7618084	MGI:95294	Egfr	NM_207655	ENSMUSG00000020122	MP:0000774,decreased brain size	EGFR	['nervous system phenotype']
MGI:1856402	Egfr<tm1Mag>	targeted mutation 1, Terry Magnuson	Targeted	Null/knockout	7618084	MGI:95294	Egfr	NM_207655	ENSMUSG00000020122	MP:0000788,abnormal cerebral cortex morphology	EGFR	['nervous system phenotype']
MGI:1856402	Egfr<tm1Mag>	targeted mutation 1, Terry Magnuson	Targeted	Null/knockout	7618084	MGI:95294	Egfr	NM_207655	ENSMUSG00000020122	MP:0000819,abnormal olfactory bulb morphology	EGFR	['nervous system phenotype']
MGI:1856402	Egfr<tm1Mag>	targeted mutation 1, Terry Magnuson	Targeted	Null/knockout	7618084	MGI:95294	Egfr	NM_207655	ENSMUSG00000020122	MP:0000852,small cerebellum	EGFR	['nervous system phenotype']
MGI:1856402	Egfr<tm1Mag>	targeted mutation 1, Terry Magnuson	Targeted	Null/knockout	7618084	MGI:95294	Egfr	NM_207655	ENSMUSG00000020122	MP:0000872,abnormal cerebellum external granule cell layer morphology	EGFR	['nervous system phenotype']
MGI:1856402	Egfr<tm1Mag>	targeted mutation 1, Terry Magnuson	Targeted	Null/knockout	7618084	MGI:95294	Egfr	NM_207655	ENSMUSG00000020122	MP:0000880,decreased Purkinje cell number	EGFR	['nervous system phenotype']
MGI:1856402	Egfr<tm1Mag>	targeted mutation 1, Terry Magnuson	Targeted	Null/knockout	7618084	MGI:95294	Egfr	NM_207655	ENSMUSG00000020122	MP:0001274,curly vibrissae	EGFR	['integument phenotype']
MGI:1856402	Egfr<tm1Mag>	targeted mutation 1, Terry Magnuson	Targeted	Null/knockout	7618084	MGI:95294	Egfr	NM_207655	ENSMUSG00000020122	MP:0001279,wavy vibrissae	EGFR	['integument phenotype']
MGI:1856402	Egfr<tm1Mag>	targeted mutation 1, Terry Magnuson	Targeted	Null/knockout	7618084	MGI:95294	Egfr	NM_207655	ENSMUSG00000020122	MP:0001302,eyelids open at birth	EGFR	['vision/eye phenotype']
MGI:1856402	Egfr<tm1Mag>	targeted mutation 1, Terry Magnuson	Targeted	Null/knockout	7618084	MGI:95294	Egfr	NM_207655	ENSMUSG00000020122	MP:0001341,absent eyelids	EGFR	['vision/eye phenotype']
MGI:1856402	Egfr<tm1Mag>	targeted mutation 1, Terry Magnuson	Targeted	Null/knockout	7618084	MGI:95294	Egfr	NM_207655	ENSMUSG00000020122	MP:0001510,abnormal coat appearance	EGFR	['integument phenotype']
MGI:1856402	Egfr<tm1Mag>	targeted mutation 1, Terry Magnuson	Targeted	Null/knockout	7618084	MGI:95294	Egfr	NM_207655	ENSMUSG00000020122	MP:0001713,decreased trophoblast giant cell number	EGFR	['embryo phenotype']
MGI:1856402	Egfr<tm1Mag>	targeted mutation 1, Terry Magnuson	Targeted	Null/knockout	7618084	MGI:95294	Egfr	NM_207655	ENSMUSG00000020122	MP:0001716,abnormal placenta labyrinth morphology	EGFR	['embryo phenotype']
MGI:1856402	Egfr<tm1Mag>	targeted mutation 1, Terry Magnuson	Targeted	Null/knockout	7618084	MGI:95294	Egfr	NM_207655	ENSMUSG00000020122	MP:0001732,postnatal growth retardation	EGFR	['growth/size/body region phenotype']
MGI:1856402	Egfr<tm1Mag>	targeted mutation 1, Terry Magnuson	Targeted	Null/knockout	7618084	MGI:95294	Egfr	NM_207655	ENSMUSG00000020122	MP:0002718,abnormal inner cell mass morphology	EGFR	['embryo phenotype']
MGI:1856402	Egfr<tm1Mag>	targeted mutation 1, Terry Magnuson	Targeted	Null/knockout	7618084	MGI:95294	Egfr	NM_207655	ENSMUSG00000020122	MP:0003809,abnormal hair shaft morphology	EGFR	['integument phenotype']
MGI:1856402	Egfr<tm1Mag>	targeted mutation 1, Terry Magnuson	Targeted	Null/knockout	7618084	MGI:95294	Egfr	NM_207655	ENSMUSG00000020122	MP:0004259,small placenta	EGFR	['embryo phenotype']
MGI:1856402	Egfr<tm1Mag>	targeted mutation 1, Terry Magnuson	Targeted	Null/knockout	7618084	MGI:95294	Egfr	NM_207655	ENSMUSG00000020122	MP:0004860,dilated kidney collecting duct	EGFR	['renal/urinary system phenotype']
MGI:1856402	Egfr<tm1Mag>	targeted mutation 1, Terry Magnuson	Targeted	Null/knockout	7618084	MGI:95294	Egfr	NM_207655	ENSMUSG00000020122	MP:0005150,cachexia	EGFR	['growth/size/body region phenotype']
MGI:1856402	Egfr<tm1Mag>	targeted mutation 1, Terry Magnuson	Targeted	Null/knockout	7618084	MGI:95294	Egfr	NM_207655	ENSMUSG00000020122	MP:0005553,increased circulating creatinine level	EGFR	['homeostasis/metabolism phenotype']
MGI:1856402	Egfr<tm1Mag>	targeted mutation 1, Terry Magnuson	Targeted	Null/knockout	7618084	MGI:95294	Egfr	NM_207655	ENSMUSG00000020122	MP:0005565,increased blood urea nitrogen level	EGFR	['homeostasis/metabolism phenotype']
MGI:1856402	Egfr<tm1Mag>	targeted mutation 1, Terry Magnuson	Targeted	Null/knockout	7618084	MGI:95294	Egfr	NM_207655	ENSMUSG00000020122	MP:0006254,thin cerebral cortex	EGFR	['nervous system phenotype']
MGI:1856402	Egfr<tm1Mag>	targeted mutation 1, Terry Magnuson	Targeted	Null/knockout	7618084	MGI:95294	Egfr	NM_207655	ENSMUSG00000020122	MP:0006257,abnormal fungiform papillae morphology	EGFR	['craniofacial phenotype', 'digestive/alimentary phenotype', 'growth/size/body region phenotype']
MGI:1856402	Egfr<tm1Mag>	targeted mutation 1, Terry Magnuson	Targeted	Null/knockout	7618084	MGI:95294	Egfr	NM_207655	ENSMUSG00000020122	MP:0010685,abnormal hair follicle inner root sheath morphology	EGFR	['integument phenotype']
MGI:1856402	Egfr<tm1Mag>	targeted mutation 1, Terry Magnuson	Targeted	Null/knockout	7618084	MGI:95294	Egfr	NM_207655	ENSMUSG00000020122	MP:0012099,decreased spongiotrophoblast size	EGFR	['embryo phenotype']
MGI:1935113	Egfr<tm1Rdk>	targeted mutation 1, Rik Derynck	Targeted	Null/knockout	7630400	MGI:95294	Egfr	NM_207655	ENSMUSG00000020122	MP:0000088,short mandible	EGFR	['craniofacial phenotype', 'growth/size/body region phenotype', 'skeleton phenotype']
MGI:1935113	Egfr<tm1Rdk>	targeted mutation 1, Rik Derynck	Targeted	Null/knockout	7630400	MGI:95294	Egfr	NM_207655	ENSMUSG00000020122	MP:0000111,cleft palate	EGFR	['craniofacial phenotype', 'digestive/alimentary phenotype', 'growth/size/body region phenotype']
MGI:1935113	Egfr<tm1Rdk>	targeted mutation 1, Rik Derynck	Targeted	Null/knockout	7630400	MGI:95294	Egfr	NM_207655	ENSMUSG00000020122	MP:0000448,pointed snout	EGFR	['craniofacial phenotype', 'growth/size/body region phenotype']
MGI:1935113	Egfr<tm1Rdk>	targeted mutation 1, Rik Derynck	Targeted	Null/knockout	7630400	MGI:95294	Egfr	NM_207655	ENSMUSG00000020122	MP:0000477,abnormal intestine morphology	EGFR	['digestive/alimentary phenotype']
MGI:1935113	Egfr<tm1Rdk>	targeted mutation 1, Rik Derynck	Targeted	Null/knockout	7630400	MGI:95294	Egfr	NM_207655	ENSMUSG00000020122	MP:0000764,abnormal tongue epithelium morphology	EGFR	['craniofacial phenotype', 'digestive/alimentary phenotype', 'growth/size/body region phenotype']
MGI:1935113	Egfr<tm1Rdk>	targeted mutation 1, Rik Derynck	Targeted	Null/knockout	7630400	MGI:95294	Egfr	NM_207655	ENSMUSG00000020122	MP:0001177,atelectasis	EGFR	['respiratory system phenotype']
MGI:1935113	Egfr<tm1Rdk>	targeted mutation 1, Rik Derynck	Targeted	Null/knockout	7630400	MGI:95294	Egfr	NM_207655	ENSMUSG00000020122	MP:0001179,thick pulmonary interalveolar septum	EGFR	['respiratory system phenotype']
MGI:1935113	Egfr<tm1Rdk>	targeted mutation 1, Rik Derynck	Targeted	Null/knockout	7630400	MGI:95294	Egfr	NM_207655	ENSMUSG00000020122	MP:0001195,flaky skin	EGFR	['integument phenotype']
MGI:1935113	Egfr<tm1Rdk>	targeted mutation 1, Rik Derynck	Targeted	Null/knockout	7630400	MGI:95294	Egfr	NM_207655	ENSMUSG00000020122	MP:0001218,thin epidermis	EGFR	['integument phenotype']
MGI:1935113	Egfr<tm1Rdk>	targeted mutation 1, Rik Derynck	Targeted	Null/knockout	7630400	MGI:95294	Egfr	NM_207655	ENSMUSG00000020122	MP:0001231,abnormal epidermis stratum basale morphology	EGFR	['integument phenotype']
MGI:1935113	Egfr<tm1Rdk>	targeted mutation 1, Rik Derynck	Targeted	Null/knockout	7630400	MGI:95294	Egfr	NM_207655	ENSMUSG00000020122	MP:0001239,abnormal epidermis stratum granulosum morphology	EGFR	['integument phenotype']
MGI:1935113	Egfr<tm1Rdk>	targeted mutation 1, Rik Derynck	Targeted	Null/knockout	7630400	MGI:95294	Egfr	NM_207655	ENSMUSG00000020122	MP:0001263,weight loss	EGFR	['growth/size/body region phenotype']
MGI:1935113	Egfr<tm1Rdk>	targeted mutation 1, Rik Derynck	Targeted	Null/knockout	7630400	MGI:95294	Egfr	NM_207655	ENSMUSG00000020122	MP:0001265,decreased body size	EGFR	['growth/size/body region phenotype']
MGI:1935113	Egfr<tm1Rdk>	targeted mutation 1, Rik Derynck	Targeted	Null/knockout	7630400	MGI:95294	Egfr	NM_207655	ENSMUSG00000020122	MP:0001274,curly vibrissae	EGFR	['integument phenotype']
MGI:1935113	Egfr<tm1Rdk>	targeted mutation 1, Rik Derynck	Targeted	Null/knockout	7630400	MGI:95294	Egfr	NM_207655	ENSMUSG00000020122	MP:0001302,eyelids open at birth	EGFR	['vision/eye phenotype']
MGI:1935113	Egfr<tm1Rdk>	targeted mutation 1, Rik Derynck	Targeted	Null/knockout	7630400	MGI:95294	Egfr	NM_207655	ENSMUSG00000020122	MP:0001307,fused cornea and lens	EGFR	['vision/eye phenotype']
MGI:1935113	Egfr<tm1Rdk>	targeted mutation 1, Rik Derynck	Targeted	Null/knockout	7630400	MGI:95294	Egfr	NM_207655	ENSMUSG00000020122	MP:0001575,cyanosis	EGFR	['homeostasis/metabolism phenotype']
MGI:1935113	Egfr<tm1Rdk>	targeted mutation 1, Rik Derynck	Targeted	Null/knockout	7630400	MGI:95294	Egfr	NM_207655	ENSMUSG00000020122	MP:0001666,abnormal intestinal absorption	EGFR	['digestive/alimentary phenotype']
MGI:1935113	Egfr<tm1Rdk>	targeted mutation 1, Rik Derynck	Targeted	Null/knockout	7630400	MGI:95294	Egfr	NM_207655	ENSMUSG00000020122	MP:0001944,abnormal pancreas morphology	EGFR	['endocrine/exocrine gland phenotype']
MGI:1935113	Egfr<tm1Rdk>	targeted mutation 1, Rik Derynck	Targeted	Null/knockout	7630400	MGI:95294	Egfr	NM_207655	ENSMUSG00000020122	MP:0001953,respiratory failure	EGFR	['respiratory system phenotype']
MGI:1935113	Egfr<tm1Rdk>	targeted mutation 1, Rik Derynck	Targeted	Null/knockout	7630400	MGI:95294	Egfr	NM_207655	ENSMUSG00000020122	MP:0001954,respiratory distress	EGFR	['respiratory system phenotype']
MGI:1935113	Egfr<tm1Rdk>	targeted mutation 1, Rik Derynck	Targeted	Null/knockout	7630400	MGI:95294	Egfr	NM_207655	ENSMUSG00000020122	MP:0002073,abnormal hair growth	EGFR	['integument phenotype']
MGI:1935113	Egfr<tm1Rdk>	targeted mutation 1, Rik Derynck	Targeted	Null/knockout	7630400	MGI:95294	Egfr	NM_207655	ENSMUSG00000020122	MP:0002177,abnormal outer ear morphology	EGFR	['craniofacial phenotype', 'growth/size/body region phenotype', 'hearing/vestibular/ear phenotype']
MGI:1935113	Egfr<tm1Rdk>	targeted mutation 1, Rik Derynck	Targeted	Null/knockout	7630400	MGI:95294	Egfr	NM_207655	ENSMUSG00000020122	MP:0002264,abnormal bronchus morphology	EGFR	['respiratory system phenotype']
MGI:1935113	Egfr<tm1Rdk>	targeted mutation 1, Rik Derynck	Targeted	Null/knockout	7630400	MGI:95294	Egfr	NM_207655	ENSMUSG00000020122	MP:0002268,abnormal terminal bronchiole morphology	EGFR	['respiratory system phenotype']
MGI:1935113	Egfr<tm1Rdk>	targeted mutation 1, Rik Derynck	Targeted	Null/knockout	7630400	MGI:95294	Egfr	NM_207655	ENSMUSG00000020122	MP:0002270,abnormal pulmonary alveolus morphology	EGFR	['respiratory system phenotype']
MGI:1935113	Egfr<tm1Rdk>	targeted mutation 1, Rik Derynck	Targeted	Null/knockout	7630400	MGI:95294	Egfr	NM_207655	ENSMUSG00000020122	MP:0002275,abnormal type II pneumocyte morphology	EGFR	['respiratory system phenotype']
MGI:1935113	Egfr<tm1Rdk>	targeted mutation 1, Rik Derynck	Targeted	Null/knockout	7630400	MGI:95294	Egfr	NM_207655	ENSMUSG00000020122	MP:0002276,abnormal lung interstitium morphology	EGFR	['respiratory system phenotype']
MGI:1935113	Egfr<tm1Rdk>	targeted mutation 1, Rik Derynck	Targeted	Null/knockout	7630400	MGI:95294	Egfr	NM_207655	ENSMUSG00000020122	MP:0002626,increased heart rate	EGFR	['cardiovascular system phenotype']
MGI:1935113	Egfr<tm1Rdk>	targeted mutation 1, Rik Derynck	Targeted	Null/knockout	7630400	MGI:95294	Egfr	NM_207655	ENSMUSG00000020122	MP:0003853,dry skin	EGFR	['integument phenotype']
MGI:1935113	Egfr<tm1Rdk>	targeted mutation 1, Rik Derynck	Targeted	Null/knockout	7630400	MGI:95294	Egfr	NM_207655	ENSMUSG00000020122	MP:0004200,decreased fetal size	EGFR	['growth/size/body region phenotype']
MGI:1935113	Egfr<tm1Rdk>	targeted mutation 1, Rik Derynck	Targeted	Null/knockout	7630400	MGI:95294	Egfr	NM_207655	ENSMUSG00000020122	MP:0004247,small pancreas	EGFR	['endocrine/exocrine gland phenotype']
MGI:1935113	Egfr<tm1Rdk>	targeted mutation 1, Rik Derynck	Targeted	Null/knockout	7630400	MGI:95294	Egfr	NM_207655	ENSMUSG00000020122	MP:0004259,small placenta	EGFR	['embryo phenotype']
MGI:1935113	Egfr<tm1Rdk>	targeted mutation 1, Rik Derynck	Targeted	Null/knockout	7630400	MGI:95294	Egfr	NM_207655	ENSMUSG00000020122	MP:0005217,abnormal pancreatic beta cell morphology	EGFR	['endocrine/exocrine gland phenotype']
MGI:1935113	Egfr<tm1Rdk>	targeted mutation 1, Rik Derynck	Targeted	Null/knockout	7630400	MGI:95294	Egfr	NM_207655	ENSMUSG00000020122	MP:0005220,abnormal exocrine pancreas morphology	EGFR	['digestive/alimentary phenotype', 'endocrine/exocrine gland phenotype']
MGI:1935113	Egfr<tm1Rdk>	targeted mutation 1, Rik Derynck	Targeted	Null/knockout	7630400	MGI:95294	Egfr	NM_207655	ENSMUSG00000020122	MP:0006026,dilated terminal bronchiole tube	EGFR	['respiratory system phenotype']
MGI:1935113	Egfr<tm1Rdk>	targeted mutation 1, Rik Derynck	Targeted	Null/knockout	7630400	MGI:95294	Egfr	NM_207655	ENSMUSG00000020122	MP:0008816,petechiae	EGFR	['integument phenotype']
MGI:1935113	Egfr<tm1Rdk>	targeted mutation 1, Rik Derynck	Targeted	Null/knockout	7630400	MGI:95294	Egfr	NM_207655	ENSMUSG00000020122	MP:0008817,hematoma	EGFR	['cardiovascular system phenotype']
MGI:1935113	Egfr<tm1Rdk>	targeted mutation 1, Rik Derynck	Targeted	Null/knockout	7630400	MGI:95294	Egfr	NM_207655	ENSMUSG00000020122	MP:0009254,disorganized pancreatic islets	EGFR	['endocrine/exocrine gland phenotype']
MGI:1935113	Egfr<tm1Rdk>	targeted mutation 1, Rik Derynck	Targeted	Null/knockout	7630400	MGI:95294	Egfr	NM_207655	ENSMUSG00000020122	MP:0009931,abnormal skin appearance	EGFR	['integument phenotype']
MGI:1935113	Egfr<tm1Rdk>	targeted mutation 1, Rik Derynck	Targeted	Null/knockout	7630400	MGI:95294	Egfr	NM_207655	ENSMUSG00000020122	MP:0010856,dilated respiratory conducting tube	EGFR	['respiratory system phenotype']
MGI:1935113	Egfr<tm1Rdk>	targeted mutation 1, Rik Derynck	Targeted	Null/knockout	7630400	MGI:95294	Egfr	NM_207655	ENSMUSG00000020122	MP:0010890,decreased alveolar lamellar body number	EGFR	['respiratory system phenotype']
MGI:1935113	Egfr<tm1Rdk>	targeted mutation 1, Rik Derynck	Targeted	Null/knockout	7630400	MGI:95294	Egfr	NM_207655	ENSMUSG00000020122	MP:0010900,abnormal pulmonary interalveolar septum morphology	EGFR	['respiratory system phenotype']
MGI:1935113	Egfr<tm1Rdk>	targeted mutation 1, Rik Derynck	Targeted	Null/knockout	7630400	MGI:95294	Egfr	NM_207655	ENSMUSG00000020122	MP:0010911,abnormal pulmonary acinus morphology	EGFR	['respiratory system phenotype']
MGI:1935113	Egfr<tm1Rdk>	targeted mutation 1, Rik Derynck	Targeted	Null/knockout	7630400	MGI:95294	Egfr	NM_207655	ENSMUSG00000020122	MP:0011024,abnormal branching involved in lung morphogenesis	EGFR	['respiratory system phenotype']
MGI:1935113	Egfr<tm1Rdk>	targeted mutation 1, Rik Derynck	Targeted	Null/knockout	7630400	MGI:95294	Egfr	NM_207655	ENSMUSG00000020122	MP:0011085,postnatal lethality, complete penetrance	EGFR	['mortality/aging']
MGI:1935113	Egfr<tm1Rdk>	targeted mutation 1, Rik Derynck	Targeted	Null/knockout	7630400	MGI:95294	Egfr	NM_207655	ENSMUSG00000020122	MP:0013542,abnormal submandibular gland branching morphogenesis	EGFR	['digestive/alimentary phenotype', 'endocrine/exocrine gland phenotype']
MGI:1935113	Egfr<tm1Rdk>	targeted mutation 1, Rik Derynck	Targeted	Null/knockout	7630400	MGI:95294	Egfr	NM_207655	ENSMUSG00000020122	MP:0030026,small Meckel's cartilage	EGFR	['craniofacial phenotype', 'skeleton phenotype']
MGI:1935108	Egfr<tm1Wag>	targeted mutation 1, Erwin F Wagner	Targeted	Reporter|Null/knockout	7618085	MGI:95294	Egfr	NM_207655	ENSMUSG00000020122	MP:0000377,abnormal hair follicle morphology	EGFR	['integument phenotype']
MGI:1935108	Egfr<tm1Wag>	targeted mutation 1, Erwin F Wagner	Targeted	Reporter|Null/knockout	7618085	MGI:95294	Egfr	NM_207655	ENSMUSG00000020122	MP:0001179,thick pulmonary interalveolar septum	EGFR	['respiratory system phenotype']
MGI:1935108	Egfr<tm1Wag>	targeted mutation 1, Erwin F Wagner	Targeted	Reporter|Null/knockout	7618085	MGI:95294	Egfr	NM_207655	ENSMUSG00000020122	MP:0001216,abnormal epidermal layer morphology	EGFR	['integument phenotype']
MGI:1935108	Egfr<tm1Wag>	targeted mutation 1, Erwin F Wagner	Targeted	Reporter|Null/knockout	7618085	MGI:95294	Egfr	NM_207655	ENSMUSG00000020122	MP:0001218,thin epidermis	EGFR	['integument phenotype']
MGI:1935108	Egfr<tm1Wag>	targeted mutation 1, Erwin F Wagner	Targeted	Reporter|Null/knockout	7618085	MGI:95294	Egfr	NM_207655	ENSMUSG00000020122	MP:0001240,abnormal epidermis stratum corneum morphology	EGFR	['integument phenotype']
MGI:1935108	Egfr<tm1Wag>	targeted mutation 1, Erwin F Wagner	Targeted	Reporter|Null/knockout	7618085	MGI:95294	Egfr	NM_207655	ENSMUSG00000020122	MP:0001262,decreased body weight	EGFR	['growth/size/body region phenotype']
MGI:1935108	Egfr<tm1Wag>	targeted mutation 1, Erwin F Wagner	Targeted	Reporter|Null/knockout	7618085	MGI:95294	Egfr	NM_207655	ENSMUSG00000020122	MP:0001284,absent vibrissae	EGFR	['integument phenotype']
MGI:1935108	Egfr<tm1Wag>	targeted mutation 1, Erwin F Wagner	Targeted	Reporter|Null/knockout	7618085	MGI:95294	Egfr	NM_207655	ENSMUSG00000020122	MP:0001302,eyelids open at birth	EGFR	['vision/eye phenotype']
MGI:1935108	Egfr<tm1Wag>	targeted mutation 1, Erwin F Wagner	Targeted	Reporter|Null/knockout	7618085	MGI:95294	Egfr	NM_207655	ENSMUSG00000020122	MP:0001429,dehydration	EGFR	['homeostasis/metabolism phenotype']
MGI:1935108	Egfr<tm1Wag>	targeted mutation 1, Erwin F Wagner	Targeted	Reporter|Null/knockout	7618085	MGI:95294	Egfr	NM_207655	ENSMUSG00000020122	MP:0001711,abnormal placenta morphology	EGFR	['embryo phenotype']
MGI:1935108	Egfr<tm1Wag>	targeted mutation 1, Erwin F Wagner	Targeted	Reporter|Null/knockout	7618085	MGI:95294	Egfr	NM_207655	ENSMUSG00000020122	MP:0002098,abnormal vibrissa morphology	EGFR	['integument phenotype']
MGI:1935108	Egfr<tm1Wag>	targeted mutation 1, Erwin F Wagner	Targeted	Reporter|Null/knockout	7618085	MGI:95294	Egfr	NM_207655	ENSMUSG00000020122	MP:0004256,abnormal maternal decidual layer morphology	EGFR	['embryo phenotype', 'reproductive system phenotype']
MGI:1935108	Egfr<tm1Wag>	targeted mutation 1, Erwin F Wagner	Targeted	Reporter|Null/knockout	7618085	MGI:95294	Egfr	NM_207655	ENSMUSG00000020122	MP:0004259,small placenta	EGFR	['embryo phenotype']
MGI:1935108	Egfr<tm1Wag>	targeted mutation 1, Erwin F Wagner	Targeted	Reporter|Null/knockout	7618085	MGI:95294	Egfr	NM_207655	ENSMUSG00000020122	MP:0005150,cachexia	EGFR	['growth/size/body region phenotype']
MGI:1935108	Egfr<tm1Wag>	targeted mutation 1, Erwin F Wagner	Targeted	Reporter|Null/knockout	7618085	MGI:95294	Egfr	NM_207655	ENSMUSG00000020122	MP:0005543,decreased cornea thickness	EGFR	['vision/eye phenotype']
MGI:1935108	Egfr<tm1Wag>	targeted mutation 1, Erwin F Wagner	Targeted	Reporter|Null/knockout	7618085	MGI:95294	Egfr	NM_207655	ENSMUSG00000020122	MP:0010897,abnormal bronchiole epithelium morphology	EGFR	['respiratory system phenotype']
MGI:1935108	Egfr<tm1Wag>	targeted mutation 1, Erwin F Wagner	Targeted	Reporter|Null/knockout	7618085	MGI:95294	Egfr	NM_207655	ENSMUSG00000020122	MP:0010898,abnormal pulmonary alveolus epithelium morphology	EGFR	['respiratory system phenotype']
MGI:1935108	Egfr<tm1Wag>	targeted mutation 1, Erwin F Wagner	Targeted	Reporter|Null/knockout	7618085	MGI:95294	Egfr	NM_207655	ENSMUSG00000020122	MP:0011085,postnatal lethality, complete penetrance	EGFR	['mortality/aging']
MGI:1935108	Egfr<tm1Wag>	targeted mutation 1, Erwin F Wagner	Targeted	Reporter|Null/knockout	7618085	MGI:95294	Egfr	NM_207655	ENSMUSG00000020122	MP:0011086,postnatal lethality, incomplete penetrance	EGFR	['mortality/aging']
MGI:1935108	Egfr<tm1Wag>	targeted mutation 1, Erwin F Wagner	Targeted	Reporter|Null/knockout	7618085	MGI:95294	Egfr	NM_207655	ENSMUSG00000020122	MP:0012099,decreased spongiotrophoblast size	EGFR	['embryo phenotype']
MGI:2673586	Egfr<tm2(EGFR)Wag>	targeted mutation 2, Erwin F Wagner	Targeted	Humanized sequence|Null/knockout|Inserted expressed sequence	12925580	MGI:95294	Egfr	NM_207655	ENSMUSG00000020122	MP:0000379,decreased hair follicle number	EGFR	['integument phenotype']
MGI:2673586	Egfr<tm2(EGFR)Wag>	targeted mutation 2, Erwin F Wagner	Targeted	Humanized sequence|Null/knockout|Inserted expressed sequence	12925580	MGI:95294	Egfr	NM_207655	ENSMUSG00000020122	MP:0000383,abnormal hair follicle orientation	EGFR	['integument phenotype']
MGI:2673586	Egfr<tm2(EGFR)Wag>	targeted mutation 2, Erwin F Wagner	Targeted	Humanized sequence|Null/knockout|Inserted expressed sequence	12925580	MGI:95294	Egfr	NM_207655	ENSMUSG00000020122	MP:0000414,alopecia	EGFR	['integument phenotype']
MGI:2673586	Egfr<tm2(EGFR)Wag>	targeted mutation 2, Erwin F Wagner	Targeted	Humanized sequence|Null/knockout|Inserted expressed sequence	12925580	MGI:95294	Egfr	NM_207655	ENSMUSG00000020122	MP:0000416,sparse hair	EGFR	['integument phenotype']
MGI:2673586	Egfr<tm2(EGFR)Wag>	targeted mutation 2, Erwin F Wagner	Targeted	Humanized sequence|Null/knockout|Inserted expressed sequence	12925580	MGI:95294	Egfr	NM_207655	ENSMUSG00000020122	MP:0000417,short hair	EGFR	['integument phenotype']
MGI:2673586	Egfr<tm2(EGFR)Wag>	targeted mutation 2, Erwin F Wagner	Targeted	Humanized sequence|Null/knockout|Inserted expressed sequence	12925580	MGI:95294	Egfr	NM_207655	ENSMUSG00000020122	MP:0000422,delayed hair appearance	EGFR	['integument phenotype']
MGI:2673586	Egfr<tm2(EGFR)Wag>	targeted mutation 2, Erwin F Wagner	Targeted	Humanized sequence|Null/knockout|Inserted expressed sequence	12925580	MGI:95294	Egfr	NM_207655	ENSMUSG00000020122	MP:0000427,abnormal hair cycle	EGFR	['integument phenotype']
MGI:2673586	Egfr<tm2(EGFR)Wag>	targeted mutation 2, Erwin F Wagner	Targeted	Humanized sequence|Null/knockout|Inserted expressed sequence	12925580	MGI:95294	Egfr	NM_207655	ENSMUSG00000020122	MP:0001262,decreased body weight	EGFR	['growth/size/body region phenotype']
MGI:2673586	Egfr<tm2(EGFR)Wag>	targeted mutation 2, Erwin F Wagner	Targeted	Humanized sequence|Null/knockout|Inserted expressed sequence	12925580	MGI:95294	Egfr	NM_207655	ENSMUSG00000020122	MP:0001265,decreased body size	EGFR	['growth/size/body region phenotype']
MGI:2673586	Egfr<tm2(EGFR)Wag>	targeted mutation 2, Erwin F Wagner	Targeted	Humanized sequence|Null/knockout|Inserted expressed sequence	12925580	MGI:95294	Egfr	NM_207655	ENSMUSG00000020122	MP:0001274,curly vibrissae	EGFR	['integument phenotype']
MGI:2673586	Egfr<tm2(EGFR)Wag>	targeted mutation 2, Erwin F Wagner	Targeted	Humanized sequence|Null/knockout|Inserted expressed sequence	12925580	MGI:95294	Egfr	NM_207655	ENSMUSG00000020122	MP:0001625,cardiac hypertrophy	EGFR	['cardiovascular system phenotype', 'growth/size/body region phenotype']
MGI:2673586	Egfr<tm2(EGFR)Wag>	targeted mutation 2, Erwin F Wagner	Targeted	Humanized sequence|Null/knockout|Inserted expressed sequence	12925580	MGI:95294	Egfr	NM_207655	ENSMUSG00000020122	MP:0001732,postnatal growth retardation	EGFR	['growth/size/body region phenotype']
MGI:2673586	Egfr<tm2(EGFR)Wag>	targeted mutation 2, Erwin F Wagner	Targeted	Humanized sequence|Null/knockout|Inserted expressed sequence	12925580	MGI:95294	Egfr	NM_207655	ENSMUSG00000020122	MP:0002083,premature death	EGFR	['mortality/aging']
MGI:2673586	Egfr<tm2(EGFR)Wag>	targeted mutation 2, Erwin F Wagner	Targeted	Humanized sequence|Null/knockout|Inserted expressed sequence	12925580	MGI:95294	Egfr	NM_207655	ENSMUSG00000020122	MP:0002625,heart left ventricle hypertrophy	EGFR	['cardiovascular system phenotype', 'growth/size/body region phenotype', 'muscle phenotype']
MGI:2673586	Egfr<tm2(EGFR)Wag>	targeted mutation 2, Erwin F Wagner	Targeted	Humanized sequence|Null/knockout|Inserted expressed sequence	12925580	MGI:95294	Egfr	NM_207655	ENSMUSG00000020122	MP:0002746,abnormal semilunar valve morphology	EGFR	['cardiovascular system phenotype']
MGI:2673586	Egfr<tm2(EGFR)Wag>	targeted mutation 2, Erwin F Wagner	Targeted	Humanized sequence|Null/knockout|Inserted expressed sequence	12925580	MGI:95294	Egfr	NM_207655	ENSMUSG00000020122	MP:0003631,nervous system phenotype	EGFR	['nervous system phenotype']
MGI:2673586	Egfr<tm2(EGFR)Wag>	targeted mutation 2, Erwin F Wagner	Targeted	Humanized sequence|Null/knockout|Inserted expressed sequence	12925580	MGI:95294	Egfr	NM_207655	ENSMUSG00000020122	MP:0011710,enhanced osteoblast differentiation	EGFR	['cellular phenotype', 'skeleton phenotype']
MGI:2673586	Egfr<tm2(EGFR)Wag>	targeted mutation 2, Erwin F Wagner	Targeted	Humanized sequence|Null/knockout|Inserted expressed sequence	12925580	MGI:95294	Egfr	NM_207655	ENSMUSG00000020122	MP:0014107,premature chondrocyte differentiation	EGFR	['skeleton phenotype']
MGI:4418565	Ehmt1<tm1.2Tara>	targeted mutation 1.2, Alexander Tarakhovsky	Targeted	Null/knockout	20005824	MGI:1924933	Ehmt1	XM_030252217	ENSMUSG00000036893	MP:0001402,decreased locomotor activity	EHMT1	['behavior/neurological phenotype']
MGI:4418565	Ehmt1<tm1.2Tara>	targeted mutation 1.2, Alexander Tarakhovsky	Targeted	Null/knockout	20005824	MGI:1924933	Ehmt1	XM_030252217	ENSMUSG00000036893	MP:0001417,decreased exploration in new environment	EHMT1	['behavior/neurological phenotype']
MGI:4418565	Ehmt1<tm1.2Tara>	targeted mutation 1.2, Alexander Tarakhovsky	Targeted	Null/knockout	20005824	MGI:1924933	Ehmt1	XM_030252217	ENSMUSG00000036893	MP:0002757,decreased vertical activity	EHMT1	['behavior/neurological phenotype']
MGI:5605800	Ehmt1<tm1b(EUCOMM)Hmgu>	targeted mutation 1b, Helmholtz Zentrum Muenchen GmbH	Targeted	Reporter|Null/knockout		MGI:1924933	Ehmt1	XM_030252217	ENSMUSG00000036893	MP:0000182,increased circulating LDL cholesterol level	EHMT1	['homeostasis/metabolism phenotype']
MGI:5605800	Ehmt1<tm1b(EUCOMM)Hmgu>	targeted mutation 1b, Helmholtz Zentrum Muenchen GmbH	Targeted	Reporter|Null/knockout		MGI:1924933	Ehmt1	XM_030252217	ENSMUSG00000036893	MP:0000219,increased neutrophil cell number	EHMT1	['hematopoietic system phenotype', 'immune system phenotype']
MGI:5605800	Ehmt1<tm1b(EUCOMM)Hmgu>	targeted mutation 1b, Helmholtz Zentrum Muenchen GmbH	Targeted	Reporter|Null/knockout		MGI:1924933	Ehmt1	XM_030252217	ENSMUSG00000036893	MP:0001314,cornea opacity	EHMT1	['vision/eye phenotype']
MGI:5605800	Ehmt1<tm1b(EUCOMM)Hmgu>	targeted mutation 1b, Helmholtz Zentrum Muenchen GmbH	Targeted	Reporter|Null/knockout		MGI:1924933	Ehmt1	XM_030252217	ENSMUSG00000036893	MP:0001363,increased anxiety-related response	EHMT1	['behavior/neurological phenotype']
MGI:5605800	Ehmt1<tm1b(EUCOMM)Hmgu>	targeted mutation 1b, Helmholtz Zentrum Muenchen GmbH	Targeted	Reporter|Null/knockout		MGI:1924933	Ehmt1	XM_030252217	ENSMUSG00000036893	MP:0001402,decreased locomotor activity	EHMT1	['behavior/neurological phenotype']
MGI:5605800	Ehmt1<tm1b(EUCOMM)Hmgu>	targeted mutation 1b, Helmholtz Zentrum Muenchen GmbH	Targeted	Reporter|Null/knockout		MGI:1924933	Ehmt1	XM_030252217	ENSMUSG00000036893	MP:0001417,decreased exploration in new environment	EHMT1	['behavior/neurological phenotype']
MGI:5605800	Ehmt1<tm1b(EUCOMM)Hmgu>	targeted mutation 1b, Helmholtz Zentrum Muenchen GmbH	Targeted	Reporter|Null/knockout		MGI:1924933	Ehmt1	XM_030252217	ENSMUSG00000036893	MP:0002599,increased mean platelet volume	EHMT1	['hematopoietic system phenotype']
MGI:5605800	Ehmt1<tm1b(EUCOMM)Hmgu>	targeted mutation 1b, Helmholtz Zentrum Muenchen GmbH	Targeted	Reporter|Null/knockout		MGI:1924933	Ehmt1	XM_030252217	ENSMUSG00000036893	MP:0002797,increased thigmotaxis	EHMT1	['behavior/neurological phenotype']
MGI:5605800	Ehmt1<tm1b(EUCOMM)Hmgu>	targeted mutation 1b, Helmholtz Zentrum Muenchen GmbH	Targeted	Reporter|Null/knockout		MGI:1924933	Ehmt1	XM_030252217	ENSMUSG00000036893	MP:0003960,increased lean body mass	EHMT1	['growth/size/body region phenotype']
MGI:5605800	Ehmt1<tm1b(EUCOMM)Hmgu>	targeted mutation 1b, Helmholtz Zentrum Muenchen GmbH	Targeted	Reporter|Null/knockout		MGI:1924933	Ehmt1	XM_030252217	ENSMUSG00000036893	MP:0004924,abnormal behavior	EHMT1	['behavior/neurological phenotype']
MGI:5605800	Ehmt1<tm1b(EUCOMM)Hmgu>	targeted mutation 1b, Helmholtz Zentrum Muenchen GmbH	Targeted	Reporter|Null/knockout		MGI:1924933	Ehmt1	XM_030252217	ENSMUSG00000036893	MP:0005178,increased circulating cholesterol level	EHMT1	['homeostasis/metabolism phenotype']
MGI:5605800	Ehmt1<tm1b(EUCOMM)Hmgu>	targeted mutation 1b, Helmholtz Zentrum Muenchen GmbH	Targeted	Reporter|Null/knockout		MGI:1924933	Ehmt1	XM_030252217	ENSMUSG00000036893	MP:0005419,decreased circulating serum albumin level	EHMT1	['homeostasis/metabolism phenotype']
MGI:5605800	Ehmt1<tm1b(EUCOMM)Hmgu>	targeted mutation 1b, Helmholtz Zentrum Muenchen GmbH	Targeted	Reporter|Null/knockout		MGI:1924933	Ehmt1	XM_030252217	ENSMUSG00000036893	MP:0005554,decreased circulating creatinine level	EHMT1	['homeostasis/metabolism phenotype']
MGI:5605800	Ehmt1<tm1b(EUCOMM)Hmgu>	targeted mutation 1b, Helmholtz Zentrum Muenchen GmbH	Targeted	Reporter|Null/knockout		MGI:1924933	Ehmt1	XM_030252217	ENSMUSG00000036893	MP:0005566,decreased blood urea nitrogen level	EHMT1	['homeostasis/metabolism phenotype']
MGI:5605800	Ehmt1<tm1b(EUCOMM)Hmgu>	targeted mutation 1b, Helmholtz Zentrum Muenchen GmbH	Targeted	Reporter|Null/knockout		MGI:1924933	Ehmt1	XM_030252217	ENSMUSG00000036893	MP:0010052,increased grip strength	EHMT1	['behavior/neurological phenotype']
MGI:5605800	Ehmt1<tm1b(EUCOMM)Hmgu>	targeted mutation 1b, Helmholtz Zentrum Muenchen GmbH	Targeted	Reporter|Null/knockout		MGI:1924933	Ehmt1	XM_030252217	ENSMUSG00000036893	MP:0011100,preweaning lethality, complete penetrance	EHMT1	['mortality/aging']
MGI:3575505	Ehmt1<tm1Yshk>	targeted mutation 1, Yoichi Shinkai	Targeted	Null/knockout	15774718	MGI:1924933	Ehmt1	XM_030252217	ENSMUSG00000036893	MP:0000929,open neural tube	EHMT1	['embryo phenotype', 'nervous system phenotype']
MGI:3575505	Ehmt1<tm1Yshk>	targeted mutation 1, Yoichi Shinkai	Targeted	Null/knockout	15774718	MGI:1924933	Ehmt1	XM_030252217	ENSMUSG00000036893	MP:0001360,abnormal social investigation	EHMT1	['behavior/neurological phenotype']
MGI:3575505	Ehmt1<tm1Yshk>	targeted mutation 1, Yoichi Shinkai	Targeted	Null/knockout	15774718	MGI:1924933	Ehmt1	XM_030252217	ENSMUSG00000036893	MP:0001363,increased anxiety-related response	EHMT1	['behavior/neurological phenotype']
MGI:3575505	Ehmt1<tm1Yshk>	targeted mutation 1, Yoichi Shinkai	Targeted	Null/knockout	15774718	MGI:1924933	Ehmt1	XM_030252217	ENSMUSG00000036893	MP:0001364,decreased anxiety-related response	EHMT1	['behavior/neurological phenotype']
MGI:3575505	Ehmt1<tm1Yshk>	targeted mutation 1, Yoichi Shinkai	Targeted	Null/knockout	15774718	MGI:1924933	Ehmt1	XM_030252217	ENSMUSG00000036893	MP:0001402,decreased locomotor activity	EHMT1	['behavior/neurological phenotype']
MGI:3575505	Ehmt1<tm1Yshk>	targeted mutation 1, Yoichi Shinkai	Targeted	Null/knockout	15774718	MGI:1924933	Ehmt1	XM_030252217	ENSMUSG00000036893	MP:0001417,decreased exploration in new environment	EHMT1	['behavior/neurological phenotype']
MGI:3575505	Ehmt1<tm1Yshk>	targeted mutation 1, Yoichi Shinkai	Targeted	Null/knockout	15774718	MGI:1924933	Ehmt1	XM_030252217	ENSMUSG00000036893	MP:0001458,abnormal object recognition memory	EHMT1	['behavior/neurological phenotype']
MGI:3575505	Ehmt1<tm1Yshk>	targeted mutation 1, Yoichi Shinkai	Targeted	Null/knockout	15774718	MGI:1924933	Ehmt1	XM_030252217	ENSMUSG00000036893	MP:0001488,increased startle reflex	EHMT1	['behavior/neurological phenotype']
MGI:3575505	Ehmt1<tm1Yshk>	targeted mutation 1, Yoichi Shinkai	Targeted	Null/knockout	15774718	MGI:1924933	Ehmt1	XM_030252217	ENSMUSG00000036893	MP:0001689,incomplete somite formation	EHMT1	['embryo phenotype']
MGI:3575505	Ehmt1<tm1Yshk>	targeted mutation 1, Yoichi Shinkai	Targeted	Null/knockout	15774718	MGI:1924933	Ehmt1	XM_030252217	ENSMUSG00000036893	MP:0001900,impaired synaptic plasticity	EHMT1	['nervous system phenotype']
MGI:3575505	Ehmt1<tm1Yshk>	targeted mutation 1, Yoichi Shinkai	Targeted	Null/knockout	15774718	MGI:1924933	Ehmt1	XM_030252217	ENSMUSG00000036893	MP:0002062,abnormal associative learning	EHMT1	['behavior/neurological phenotype']
MGI:3575505	Ehmt1<tm1Yshk>	targeted mutation 1, Yoichi Shinkai	Targeted	Null/knockout	15774718	MGI:1924933	Ehmt1	XM_030252217	ENSMUSG00000036893	MP:0002067,abnormal sensory capabilities/reflexes/nociception	EHMT1	['behavior/neurological phenotype']
MGI:3575505	Ehmt1<tm1Yshk>	targeted mutation 1, Yoichi Shinkai	Targeted	Null/knockout	15774718	MGI:1924933	Ehmt1	XM_030252217	ENSMUSG00000036893	MP:0002557,abnormal social/conspecific interaction behavior	EHMT1	['behavior/neurological phenotype']
MGI:3575505	Ehmt1<tm1Yshk>	targeted mutation 1, Yoichi Shinkai	Targeted	Null/knockout	15774718	MGI:1924933	Ehmt1	XM_030252217	ENSMUSG00000036893	MP:0002757,decreased vertical activity	EHMT1	['behavior/neurological phenotype']
MGI:3575505	Ehmt1<tm1Yshk>	targeted mutation 1, Yoichi Shinkai	Targeted	Null/knockout	15774718	MGI:1924933	Ehmt1	XM_030252217	ENSMUSG00000036893	MP:0002919,enhanced paired-pulse facilitation	EHMT1	['nervous system phenotype']
MGI:3575505	Ehmt1<tm1Yshk>	targeted mutation 1, Yoichi Shinkai	Targeted	Null/knockout	15774718	MGI:1924933	Ehmt1	XM_030252217	ENSMUSG00000036893	MP:0003461,abnormal response to novel object	EHMT1	['behavior/neurological phenotype']
MGI:3575505	Ehmt1<tm1Yshk>	targeted mutation 1, Yoichi Shinkai	Targeted	Null/knockout	15774718	MGI:1924933	Ehmt1	XM_030252217	ENSMUSG00000036893	MP:0004753,abnormal miniature excitatory postsynaptic currents	EHMT1	['nervous system phenotype']
MGI:3575505	Ehmt1<tm1Yshk>	targeted mutation 1, Yoichi Shinkai	Targeted	Null/knockout	15774718	MGI:1924933	Ehmt1	XM_030252217	ENSMUSG00000036893	MP:0008143,abnormal dendrite morphology	EHMT1	['nervous system phenotype']
MGI:3575505	Ehmt1<tm1Yshk>	targeted mutation 1, Yoichi Shinkai	Targeted	Null/knockout	15774718	MGI:1924933	Ehmt1	XM_030252217	ENSMUSG00000036893	MP:0009454,impaired contextual conditioning behavior	EHMT1	['behavior/neurological phenotype']
MGI:3575505	Ehmt1<tm1Yshk>	targeted mutation 1, Yoichi Shinkai	Targeted	Null/knockout	15774718	MGI:1924933	Ehmt1	XM_030252217	ENSMUSG00000036893	MP:0009456,impaired cued conditioning behavior	EHMT1	['behavior/neurological phenotype']
MGI:3575505	Ehmt1<tm1Yshk>	targeted mutation 1, Yoichi Shinkai	Targeted	Null/knockout	15774718	MGI:1924933	Ehmt1	XM_030252217	ENSMUSG00000036893	MP:0009936,abnormal dendritic spine morphology	EHMT1	['nervous system phenotype']
MGI:3575505	Ehmt1<tm1Yshk>	targeted mutation 1, Yoichi Shinkai	Targeted	Null/knockout	15774718	MGI:1924933	Ehmt1	XM_030252217	ENSMUSG00000036893	MP:0009940,abnormal hippocampus pyramidal cell morphology	EHMT1	['nervous system phenotype']
MGI:3772197	Ehmt2<Gt(ES62)Feil>	gene trap ES62, Robert Feil	Gene trapped	Null/knockout|Reporter	18039842	MGI:2148922	Ehmt2	NM_001286573	ENSMUSG00000013787	MP:0000929,open neural tube	EHMT2	['embryo phenotype', 'nervous system phenotype']
MGI:3772197	Ehmt2<Gt(ES62)Feil>	gene trap ES62, Robert Feil	Gene trapped	Null/knockout|Reporter	18039842	MGI:2148922	Ehmt2	NM_001286573	ENSMUSG00000013787	MP:0001713,decreased trophoblast giant cell number	EHMT2	['embryo phenotype']
MGI:3772197	Ehmt2<Gt(ES62)Feil>	gene trap ES62, Robert Feil	Gene trapped	Null/knockout|Reporter	18039842	MGI:2148922	Ehmt2	NM_001286573	ENSMUSG00000013787	MP:0003787,abnormal imprinting	EHMT2	['cellular phenotype']
MGI:3772197	Ehmt2<Gt(ES62)Feil>	gene trap ES62, Robert Feil	Gene trapped	Null/knockout|Reporter	18039842	MGI:2148922	Ehmt2	NM_001286573	ENSMUSG00000013787	MP:0004259,small placenta	EHMT2	['embryo phenotype']
MGI:5471303	Ehmt2<tm1.1(KOMP)Mbp>	targeted mutation 1.1, Mouse Biology Program, UC Davis	Targeted	Null/knockout|Reporter		MGI:2148922	Ehmt2	NM_001286573	ENSMUSG00000013787	MP:0001392,abnormal locomotor behavior	EHMT2	['behavior/neurological phenotype']
MGI:5471303	Ehmt2<tm1.1(KOMP)Mbp>	targeted mutation 1.1, Mouse Biology Program, UC Davis	Targeted	Null/knockout|Reporter		MGI:2148922	Ehmt2	NM_001286573	ENSMUSG00000013787	MP:0001399,hyperactivity	EHMT2	['behavior/neurological phenotype']
MGI:5471303	Ehmt2<tm1.1(KOMP)Mbp>	targeted mutation 1.1, Mouse Biology Program, UC Davis	Targeted	Null/knockout|Reporter		MGI:2148922	Ehmt2	NM_001286573	ENSMUSG00000013787	MP:0001417,decreased exploration in new environment	EHMT2	['behavior/neurological phenotype']
MGI:5471303	Ehmt2<tm1.1(KOMP)Mbp>	targeted mutation 1.1, Mouse Biology Program, UC Davis	Targeted	Null/knockout|Reporter		MGI:2148922	Ehmt2	NM_001286573	ENSMUSG00000013787	MP:0011100,preweaning lethality, complete penetrance	EHMT2	['mortality/aging']
MGI:2183571	Ehmt2<tm1Yshk>	targeted mutation 1, Yoichi Shinkai	Targeted	Null/knockout	12130538	MGI:2148922	Ehmt2	NM_001286573	ENSMUSG00000013787	MP:0001648,abnormal apoptosis	EHMT2	['cellular phenotype']
MGI:2183571	Ehmt2<tm1Yshk>	targeted mutation 1, Yoichi Shinkai	Targeted	Null/knockout	12130538	MGI:2148922	Ehmt2	NM_001286573	ENSMUSG00000013787	MP:0005621,abnormal cell physiology	EHMT2	['cellular phenotype']
MGI:3771223	Gsk3a<tm1.1Jrw>	targeted mutation 1.1, James R Woodgett	Targeted	Null/knockout	17908561	MGI:2152453	Gsk3a	NM_001031667	ENSMUSG00000057177	MP:0002891,increased insulin sensitivity	GSK3A	['homeostasis/metabolism phenotype']
MGI:3771223	Gsk3a<tm1.1Jrw>	targeted mutation 1.1, James R Woodgett	Targeted	Null/knockout	17908561	MGI:2152453	Gsk3a	NM_001031667	ENSMUSG00000057177	MP:0003960,increased lean body mass	GSK3A	['growth/size/body region phenotype']
MGI:3771223	Gsk3a<tm1.1Jrw>	targeted mutation 1.1, James R Woodgett	Targeted	Null/knockout	17908561	MGI:2152453	Gsk3a	NM_001031667	ENSMUSG00000057177	MP:0005292,improved glucose tolerance	GSK3A	['homeostasis/metabolism phenotype']
MGI:3771223	Gsk3a<tm1.1Jrw>	targeted mutation 1.1, James R Woodgett	Targeted	Null/knockout	17908561	MGI:2152453	Gsk3a	NM_001031667	ENSMUSG00000057177	MP:0005459,decreased percent body fat/body weight	GSK3A	['adipose tissue phenotype']
MGI:3771223	Gsk3a<tm1.1Jrw>	targeted mutation 1.1, James R Woodgett	Targeted	Null/knockout	17908561	MGI:2152453	Gsk3a	NM_001031667	ENSMUSG00000057177	MP:0010400,increased liver glycogen level	GSK3A	['homeostasis/metabolism phenotype', 'liver/biliary system phenotype']
MGI:5752934	Gsk3a<tm1.2Svij>	targeted mutation 1.2, Srinivasan Vijayaraghavan	Targeted	Null/knockout	25568307	MGI:2152453	Gsk3a	NM_001031667	ENSMUSG00000057177	MP:0001925,male infertility	GSK3A	['reproductive system phenotype']
MGI:5752934	Gsk3a<tm1.2Svij>	targeted mutation 1.2, Srinivasan Vijayaraghavan	Targeted	Null/knockout	25568307	MGI:2152453	Gsk3a	NM_001031667	ENSMUSG00000057177	MP:0002675,asthenozoospermia	GSK3A	['cellular phenotype', 'reproductive system phenotype']
MGI:5752934	Gsk3a<tm1.2Svij>	targeted mutation 1.2, Srinivasan Vijayaraghavan	Targeted	Null/knockout	25568307	MGI:2152453	Gsk3a	NM_001031667	ENSMUSG00000057177	MP:0002687,oligozoospermia	GSK3A	['cellular phenotype', 'reproductive system phenotype']
MGI:5752934	Gsk3a<tm1.2Svij>	targeted mutation 1.2, Srinivasan Vijayaraghavan	Targeted	Null/knockout	25568307	MGI:2152453	Gsk3a	NM_001031667	ENSMUSG00000057177	MP:0005389,reproductive system phenotype	GSK3A	['reproductive system phenotype']
MGI:5752934	Gsk3a<tm1.2Svij>	targeted mutation 1.2, Srinivasan Vijayaraghavan	Targeted	Null/knockout	25568307	MGI:2152453	Gsk3a	NM_001031667	ENSMUSG00000057177	MP:0009230,abnormal sperm head morphology	GSK3A	['cellular phenotype', 'reproductive system phenotype']
MGI:5752934	Gsk3a<tm1.2Svij>	targeted mutation 1.2, Srinivasan Vijayaraghavan	Targeted	Null/knockout	25568307	MGI:2152453	Gsk3a	NM_001031667	ENSMUSG00000057177	MP:0009831,abnormal sperm midpiece morphology	GSK3A	['cellular phenotype', 'reproductive system phenotype']
MGI:4436696	Gsk3a<tm1a(EUCOMM)Hmgu>	targeted mutation 1a, Helmholtz Zentrum Muenchen GmbH	Targeted	Reporter|Null/knockout|Conditional ready		MGI:2152453	Gsk3a	NM_001031667	ENSMUSG00000057177	MP:0001399,hyperactivity	GSK3A	['behavior/neurological phenotype']
MGI:4436696	Gsk3a<tm1a(EUCOMM)Hmgu>	targeted mutation 1a, Helmholtz Zentrum Muenchen GmbH	Targeted	Reporter|Null/knockout|Conditional ready		MGI:2152453	Gsk3a	NM_001031667	ENSMUSG00000057177	MP:0001406,abnormal gait	GSK3A	['behavior/neurological phenotype']
MGI:4434136	Gsk3a<tm1a(EUCOMM)Wtsi>	targeted mutation 1a, Wellcome Trust Sanger Institute	Targeted	Reporter|Conditional ready|Null/knockout		MGI:2152453	Gsk3a	NM_001031667	ENSMUSG00000057177	MP:0001258,decreased body length	GSK3A	['growth/size/body region phenotype']
MGI:4434136	Gsk3a<tm1a(EUCOMM)Wtsi>	targeted mutation 1a, Wellcome Trust Sanger Institute	Targeted	Reporter|Conditional ready|Null/knockout		MGI:2152453	Gsk3a	NM_001031667	ENSMUSG00000057177	MP:0001262,decreased body weight	GSK3A	['growth/size/body region phenotype']
MGI:4434136	Gsk3a<tm1a(EUCOMM)Wtsi>	targeted mutation 1a, Wellcome Trust Sanger Institute	Targeted	Reporter|Conditional ready|Null/knockout		MGI:2152453	Gsk3a	NM_001031667	ENSMUSG00000057177	MP:0003442,decreased circulating glycerol level	GSK3A	['homeostasis/metabolism phenotype']
MGI:4434136	Gsk3a<tm1a(EUCOMM)Wtsi>	targeted mutation 1a, Wellcome Trust Sanger Institute	Targeted	Reporter|Conditional ready|Null/knockout		MGI:2152453	Gsk3a	NM_001031667	ENSMUSG00000057177	MP:0004647,decreased lumbar vertebrae number	GSK3A	['skeleton phenotype']
MGI:4434136	Gsk3a<tm1a(EUCOMM)Wtsi>	targeted mutation 1a, Wellcome Trust Sanger Institute	Targeted	Reporter|Conditional ready|Null/knockout		MGI:2152453	Gsk3a	NM_001031667	ENSMUSG00000057177	MP:0005382,craniofacial phenotype	GSK3A	['craniofacial phenotype']
MGI:4434136	Gsk3a<tm1a(EUCOMM)Wtsi>	targeted mutation 1a, Wellcome Trust Sanger Institute	Targeted	Reporter|Conditional ready|Null/knockout		MGI:2152453	Gsk3a	NM_001031667	ENSMUSG00000057177	MP:0005560,decreased circulating glucose level	GSK3A	['homeostasis/metabolism phenotype']
MGI:4434136	Gsk3a<tm1a(EUCOMM)Wtsi>	targeted mutation 1a, Wellcome Trust Sanger Institute	Targeted	Reporter|Conditional ready|Null/knockout		MGI:2152453	Gsk3a	NM_001031667	ENSMUSG00000057177	MP:0010025,decreased total body fat amount	GSK3A	['adipose tissue phenotype']
MGI:4434136	Gsk3a<tm1a(EUCOMM)Wtsi>	targeted mutation 1a, Wellcome Trust Sanger Institute	Targeted	Reporter|Conditional ready|Null/knockout		MGI:2152453	Gsk3a	NM_001031667	ENSMUSG00000057177	MP:0010101,increased sacral vertebrae number	GSK3A	['skeleton phenotype']
MGI:4434136	Gsk3a<tm1a(EUCOMM)Wtsi>	targeted mutation 1a, Wellcome Trust Sanger Institute	Targeted	Reporter|Conditional ready|Null/knockout		MGI:2152453	Gsk3a	NM_001031667	ENSMUSG00000057177	MP:0030431,wide metopic suture	GSK3A	['craniofacial phenotype', 'skeleton phenotype']
MGI:5695125	Gsk3a<tm1b(EUCOMM)Hmgu>	targeted mutation 1b, Helmholtz Zentrum Muenchen GmbH	Targeted	Reporter|Null/knockout		MGI:2152453	Gsk3a	NM_001031667	ENSMUSG00000057177	MP:0001417,decreased exploration in new environment	GSK3A	['behavior/neurological phenotype']
MGI:5695125	Gsk3a<tm1b(EUCOMM)Hmgu>	targeted mutation 1b, Helmholtz Zentrum Muenchen GmbH	Targeted	Reporter|Null/knockout		MGI:2152453	Gsk3a	NM_001031667	ENSMUSG00000057177	MP:0001489,decreased startle reflex	GSK3A	['behavior/neurological phenotype']
MGI:5695125	Gsk3a<tm1b(EUCOMM)Hmgu>	targeted mutation 1b, Helmholtz Zentrum Muenchen GmbH	Targeted	Reporter|Null/knockout		MGI:2152453	Gsk3a	NM_001031667	ENSMUSG00000057177	MP:0002833,increased heart weight	GSK3A	['cardiovascular system phenotype', 'growth/size/body region phenotype']
MGI:5695125	Gsk3a<tm1b(EUCOMM)Hmgu>	targeted mutation 1b, Helmholtz Zentrum Muenchen GmbH	Targeted	Reporter|Null/knockout		MGI:2152453	Gsk3a	NM_001031667	ENSMUSG00000057177	MP:0002968,increased circulating alkaline phosphatase level	GSK3A	['homeostasis/metabolism phenotype']
MGI:5695125	Gsk3a<tm1b(EUCOMM)Hmgu>	targeted mutation 1b, Helmholtz Zentrum Muenchen GmbH	Targeted	Reporter|Null/knockout		MGI:2152453	Gsk3a	NM_001031667	ENSMUSG00000057177	MP:0008935,decreased mean platelet volume	GSK3A	['hematopoietic system phenotype']
MGI:3830814	Gsk3b<tm1.1Atak>	targeted mutation 1.1, Akihiko Takashima	Targeted	Null/knockout	18958152	MGI:1861437	Gsk3b	NM_001347232	ENSMUSG00000022812	MP:0001469,abnormal contextual conditioning behavior	GSK3B	['behavior/neurological phenotype']
MGI:3830814	Gsk3b<tm1.1Atak>	targeted mutation 1.1, Akihiko Takashima	Targeted	Null/knockout	18958152	MGI:1861437	Gsk3b	NM_001347232	ENSMUSG00000022812	MP:0002063,abnormal learning/memory/conditioning	GSK3B	['behavior/neurological phenotype']
MGI:3830814	Gsk3b<tm1.1Atak>	targeted mutation 1.1, Akihiko Takashima	Targeted	Null/knockout	18958152	MGI:1861437	Gsk3b	NM_001347232	ENSMUSG00000022812	MP:0002999,abnormal bone healing	GSK3B	['homeostasis/metabolism phenotype', 'skeleton phenotype']
MGI:3830814	Gsk3b<tm1.1Atak>	targeted mutation 1.1, Akihiko Takashima	Targeted	Null/knockout	18958152	MGI:1861437	Gsk3b	NM_001347232	ENSMUSG00000022812	MP:0005386,behavior/neurological phenotype	GSK3B	['behavior/neurological phenotype']
MGI:3830814	Gsk3b<tm1.1Atak>	targeted mutation 1.1, Akihiko Takashima	Targeted	Null/knockout	18958152	MGI:1861437	Gsk3b	NM_001347232	ENSMUSG00000022812	MP:0008414,abnormal spatial reference memory	GSK3B	['behavior/neurological phenotype']
MGI:3830814	Gsk3b<tm1.1Atak>	targeted mutation 1.1, Akihiko Takashima	Targeted	Null/knockout	18958152	MGI:1861437	Gsk3b	NM_001347232	ENSMUSG00000022812	MP:0010878,increased trabecular bone volume	GSK3B	['skeleton phenotype']
MGI:3830814	Gsk3b<tm1.1Atak>	targeted mutation 1.1, Akihiko Takashima	Targeted	Null/knockout	18958152	MGI:1861437	Gsk3b	NM_001347232	ENSMUSG00000022812	MP:0010964,increased compact bone volume	GSK3B	['skeleton phenotype']
MGI:4867289	Gsk3b<tm1.2Ypc>	targeted mutation 1.2, YiPing Chen	Targeted	Null/knockout	20981831	MGI:1861437	Gsk3b	NM_001347232	ENSMUSG00000022812	MP:0009886,failure of palatal shelf elevation	GSK3B	['craniofacial phenotype', 'digestive/alimentary phenotype', 'growth/size/body region phenotype']
MGI:4867289	Gsk3b<tm1.2Ypc>	targeted mutation 1.2, YiPing Chen	Targeted	Null/knockout	20981831	MGI:1861437	Gsk3b	NM_001347232	ENSMUSG00000022812	MP:0009888,palatal shelves fail to meet at midline	GSK3B	['craniofacial phenotype', 'digestive/alimentary phenotype', 'growth/size/body region phenotype']
MGI:4867289	Gsk3b<tm1.2Ypc>	targeted mutation 1.2, YiPing Chen	Targeted	Null/knockout	20981831	MGI:1861437	Gsk3b	NM_001347232	ENSMUSG00000022812	MP:0021213,complete cleft palate	GSK3B	['craniofacial phenotype', 'digestive/alimentary phenotype', 'growth/size/body region phenotype']
MGI:3604596	Gsk3b<tm1Dgen>	targeted mutation 1, Deltagen	Targeted	Reporter|Null/knockout		MGI:1861437	Gsk3b	NM_001347232	ENSMUSG00000022812	MP:0002169,no abnormal phenotype detected	GSK3B	['normal phenotype']
MGI:3604596	Gsk3b<tm1Dgen>	targeted mutation 1, Deltagen	Targeted	Reporter|Null/knockout		MGI:1861437	Gsk3b	NM_001347232	ENSMUSG00000022812	MP:0011100,preweaning lethality, complete penetrance	GSK3B	['mortality/aging']
MGI:3701999	Gsk3b<tm1Grc>	targeted mutation 1, Gerald R Crabtree	Targeted	Null/knockout	14690613	MGI:1861437	Gsk3b	NM_001347232	ENSMUSG00000022812	MP:0000060,delayed bone ossification	GSK3B	['skeleton phenotype']
MGI:3701999	Gsk3b<tm1Grc>	targeted mutation 1, Gerald R Crabtree	Targeted	Null/knockout	14690613	MGI:1861437	Gsk3b	NM_001347232	ENSMUSG00000022812	MP:0003037,increased myocardial infarct size	GSK3B	['cardiovascular system phenotype', 'homeostasis/metabolism phenotype']
MGI:3701999	Gsk3b<tm1Grc>	targeted mutation 1, Gerald R Crabtree	Targeted	Null/knockout	14690613	MGI:1861437	Gsk3b	NM_001347232	ENSMUSG00000022812	MP:0003038,decreased myocardial infarct size	GSK3B	['cardiovascular system phenotype', 'homeostasis/metabolism phenotype']
MGI:3701999	Gsk3b<tm1Grc>	targeted mutation 1, Gerald R Crabtree	Targeted	Null/knockout	14690613	MGI:1861437	Gsk3b	NM_001347232	ENSMUSG00000022812	MP:0004320,split sternum	GSK3B	['skeleton phenotype']
MGI:3701999	Gsk3b<tm1Grc>	targeted mutation 1, Gerald R Crabtree	Targeted	Null/knockout	14690613	MGI:1861437	Gsk3b	NM_001347232	ENSMUSG00000022812	MP:0004679,xiphoid process foramen	GSK3B	['skeleton phenotype']
MGI:3701999	Gsk3b<tm1Grc>	targeted mutation 1, Gerald R Crabtree	Targeted	Null/knockout	14690613	MGI:1861437	Gsk3b	NM_001347232	ENSMUSG00000022812	MP:0008277,abnormal sternum ossification	GSK3B	['skeleton phenotype']
MGI:3701999	Gsk3b<tm1Grc>	targeted mutation 1, Gerald R Crabtree	Targeted	Null/knockout	14690613	MGI:1861437	Gsk3b	NM_001347232	ENSMUSG00000022812	MP:0009888,palatal shelves fail to meet at midline	GSK3B	['craniofacial phenotype', 'digestive/alimentary phenotype', 'growth/size/body region phenotype']
MGI:3701999	Gsk3b<tm1Grc>	targeted mutation 1, Gerald R Crabtree	Targeted	Null/knockout	14690613	MGI:1861437	Gsk3b	NM_001347232	ENSMUSG00000022812	MP:0009890,cleft secondary palate	GSK3B	['craniofacial phenotype', 'digestive/alimentary phenotype', 'growth/size/body region phenotype']
MGI:1888887	Gsk3b<tm1Jrw>	targeted mutation 1, James R Woodgett	Targeted	Null/knockout	10894547	MGI:1861437	Gsk3b	NM_001347232	ENSMUSG00000022812	MP:0000060,delayed bone ossification	GSK3B	['skeleton phenotype']
MGI:1888887	Gsk3b<tm1Jrw>	targeted mutation 1, James R Woodgett	Targeted	Null/knockout	10894547	MGI:1861437	Gsk3b	NM_001347232	ENSMUSG00000022812	MP:0000598,abnormal liver morphology	GSK3B	['liver/biliary system phenotype']
MGI:1888887	Gsk3b<tm1Jrw>	targeted mutation 1, James R Woodgett	Targeted	Null/knockout	10894547	MGI:1861437	Gsk3b	NM_001347232	ENSMUSG00000022812	MP:0000607,abnormal hepatocyte morphology	GSK3B	['liver/biliary system phenotype']
MGI:1888887	Gsk3b<tm1Jrw>	targeted mutation 1, James R Woodgett	Targeted	Null/knockout	10894547	MGI:1861437	Gsk3b	NM_001347232	ENSMUSG00000022812	MP:0001417,decreased exploration in new environment	GSK3B	['behavior/neurological phenotype']
MGI:1888887	Gsk3b<tm1Jrw>	targeted mutation 1, James R Woodgett	Targeted	Null/knockout	10894547	MGI:1861437	Gsk3b	NM_001347232	ENSMUSG00000022812	MP:0001533,abnormal skeleton physiology	GSK3B	['skeleton phenotype']
MGI:1888887	Gsk3b<tm1Jrw>	targeted mutation 1, James R Woodgett	Targeted	Null/knockout	10894547	MGI:1861437	Gsk3b	NM_001347232	ENSMUSG00000022812	MP:0002078,abnormal glucose homeostasis	GSK3B	['homeostasis/metabolism phenotype']
MGI:1888887	Gsk3b<tm1Jrw>	targeted mutation 1, James R Woodgett	Targeted	Null/knockout	10894547	MGI:1861437	Gsk3b	NM_001347232	ENSMUSG00000022812	MP:0002573,behavioral despair	GSK3B	['behavior/neurological phenotype']
MGI:1888887	Gsk3b<tm1Jrw>	targeted mutation 1, James R Woodgett	Targeted	Null/knockout	10894547	MGI:1861437	Gsk3b	NM_001347232	ENSMUSG00000022812	MP:0002727,decreased circulating insulin level	GSK3B	['homeostasis/metabolism phenotype']
MGI:1888887	Gsk3b<tm1Jrw>	targeted mutation 1, James R Woodgett	Targeted	Null/knockout	10894547	MGI:1861437	Gsk3b	NM_001347232	ENSMUSG00000022812	MP:0004148,increased compact bone thickness	GSK3B	['skeleton phenotype']
MGI:1888887	Gsk3b<tm1Jrw>	targeted mutation 1, James R Woodgett	Targeted	Null/knockout	10894547	MGI:1861437	Gsk3b	NM_001347232	ENSMUSG00000022812	MP:0004320,split sternum	GSK3B	['skeleton phenotype']
MGI:1888887	Gsk3b<tm1Jrw>	targeted mutation 1, James R Woodgett	Targeted	Null/knockout	10894547	MGI:1861437	Gsk3b	NM_001347232	ENSMUSG00000022812	MP:0004679,xiphoid process foramen	GSK3B	['skeleton phenotype']
MGI:1888887	Gsk3b<tm1Jrw>	targeted mutation 1, James R Woodgett	Targeted	Null/knockout	10894547	MGI:1861437	Gsk3b	NM_001347232	ENSMUSG00000022812	MP:0004992,increased bone resorption	GSK3B	['skeleton phenotype']
MGI:1888887	Gsk3b<tm1Jrw>	targeted mutation 1, James R Woodgett	Targeted	Null/knockout	10894547	MGI:1861437	Gsk3b	NM_001347232	ENSMUSG00000022812	MP:0005006,abnormal osteoblast physiology	GSK3B	['cellular phenotype', 'skeleton phenotype']
MGI:1888887	Gsk3b<tm1Jrw>	targeted mutation 1, James R Woodgett	Targeted	Null/knockout	10894547	MGI:1861437	Gsk3b	NM_001347232	ENSMUSG00000022812	MP:0005560,decreased circulating glucose level	GSK3B	['homeostasis/metabolism phenotype']
MGI:1888887	Gsk3b<tm1Jrw>	targeted mutation 1, James R Woodgett	Targeted	Null/knockout	10894547	MGI:1861437	Gsk3b	NM_001347232	ENSMUSG00000022812	MP:0005605,increased bone mass	GSK3B	['skeleton phenotype']
MGI:1888887	Gsk3b<tm1Jrw>	targeted mutation 1, James R Woodgett	Targeted	Null/knockout	10894547	MGI:1861437	Gsk3b	NM_001347232	ENSMUSG00000022812	MP:0008277,abnormal sternum ossification	GSK3B	['skeleton phenotype']
MGI:1888887	Gsk3b<tm1Jrw>	targeted mutation 1, James R Woodgett	Targeted	Null/knockout	10894547	MGI:1861437	Gsk3b	NM_001347232	ENSMUSG00000022812	MP:0009142,decreased prepulse inhibition	GSK3B	['nervous system phenotype']
MGI:1888887	Gsk3b<tm1Jrw>	targeted mutation 1, James R Woodgett	Targeted	Null/knockout	10894547	MGI:1861437	Gsk3b	NM_001347232	ENSMUSG00000022812	MP:0009888,palatal shelves fail to meet at midline	GSK3B	['craniofacial phenotype', 'digestive/alimentary phenotype', 'growth/size/body region phenotype']
MGI:1888887	Gsk3b<tm1Jrw>	targeted mutation 1, James R Woodgett	Targeted	Null/knockout	10894547	MGI:1861437	Gsk3b	NM_001347232	ENSMUSG00000022812	MP:0009890,cleft secondary palate	GSK3B	['craniofacial phenotype', 'digestive/alimentary phenotype', 'growth/size/body region phenotype']
MGI:1888887	Gsk3b<tm1Jrw>	targeted mutation 1, James R Woodgett	Targeted	Null/knockout	10894547	MGI:1861437	Gsk3b	NM_001347232	ENSMUSG00000022812	MP:0010872,increased trabecular bone mass	GSK3B	['skeleton phenotype']
MGI:1888887	Gsk3b<tm1Jrw>	targeted mutation 1, James R Woodgett	Targeted	Null/knockout	10894547	MGI:1861437	Gsk3b	NM_001347232	ENSMUSG00000022812	MP:0010878,increased trabecular bone volume	GSK3B	['skeleton phenotype']
MGI:1888887	Gsk3b<tm1Jrw>	targeted mutation 1, James R Woodgett	Targeted	Null/knockout	10894547	MGI:1861437	Gsk3b	NM_001347232	ENSMUSG00000022812	MP:0010961,increased compact bone mass	GSK3B	['skeleton phenotype']
MGI:1888887	Gsk3b<tm1Jrw>	targeted mutation 1, James R Woodgett	Targeted	Null/knockout	10894547	MGI:1861437	Gsk3b	NM_001347232	ENSMUSG00000022812	MP:0011710,enhanced osteoblast differentiation	GSK3B	['cellular phenotype', 'skeleton phenotype']
MGI:1888887	Gsk3b<tm1Jrw>	targeted mutation 1, James R Woodgett	Targeted	Null/knockout	10894547	MGI:1861437	Gsk3b	NM_001347232	ENSMUSG00000022812	MP:0020039,increased bone ossification	GSK3B	['skeleton phenotype']
MGI:4440558	Hdac1<tm1.2Pmt>	targeted mutation 1.2, Patrick Matthias	Targeted	Null/knockout	20194438	MGI:108086	Hdac1	NM_008228	ENSMUSG00000028800	MP:0003077,abnormal cell cycle	HDAC1	['cellular phenotype']
MGI:5548383	Hdac1<tm1b(EUCOMM)Wtsi>	targeted mutation 1b, Wellcome Trust Sanger Institute	Targeted	Reporter|Null/knockout		MGI:108086	Hdac1	NM_008228	ENSMUSG00000028800	MP:0001417,decreased exploration in new environment	HDAC1	['behavior/neurological phenotype']
MGI:5548383	Hdac1<tm1b(EUCOMM)Wtsi>	targeted mutation 1b, Wellcome Trust Sanger Institute	Targeted	Reporter|Null/knockout		MGI:108086	Hdac1	NM_008228	ENSMUSG00000028800	MP:0005562,decreased mean corpuscular hemoglobin	HDAC1	['hematopoietic system phenotype']
MGI:5548383	Hdac1<tm1b(EUCOMM)Wtsi>	targeted mutation 1b, Wellcome Trust Sanger Institute	Targeted	Reporter|Null/knockout		MGI:108086	Hdac1	NM_008228	ENSMUSG00000028800	MP:0011100,preweaning lethality, complete penetrance	HDAC1	['mortality/aging']
MGI:2183177	Hdac1<tm1Sei>	targeted mutation 1, Christian Seiser	Targeted	Null/knockout|Reporter	12032080	MGI:108086	Hdac1	NM_008228	ENSMUSG00000028800	MP:0001726,abnormal allantois morphology	HDAC1	['embryo phenotype']
MGI:2386329	Igf1r<tm1.2Mhz>	targeted mutation 1.2, Martin Holzenberger	Targeted	Null/knockout	10875258	MGI:96433	Igf1r	XM_006540645	ENSMUSG00000005533	MP:0001262,decreased body weight	IGF1R	['growth/size/body region phenotype']
MGI:2386329	Igf1r<tm1.2Mhz>	targeted mutation 1.2, Martin Holzenberger	Targeted	Null/knockout	10875258	MGI:96433	Igf1r	XM_006540645	ENSMUSG00000005533	MP:0001953,respiratory failure	IGF1R	['respiratory system phenotype']
MGI:2386329	Igf1r<tm1.2Mhz>	targeted mutation 1.2, Martin Holzenberger	Targeted	Null/knockout	10875258	MGI:96433	Igf1r	XM_006540645	ENSMUSG00000005533	MP:0002108,abnormal muscle morphology	IGF1R	['muscle phenotype']
MGI:1926486	Igf1r<tm1Arge>	targeted mutation 1, Argiris Efstratiadis	Targeted	Null/knockout	8402901	MGI:96433	Igf1r	XM_006540645	ENSMUSG00000005533	MP:0000060,delayed bone ossification	IGF1R	['skeleton phenotype']
MGI:1926486	Igf1r<tm1Arge>	targeted mutation 1, Argiris Efstratiadis	Targeted	Null/knockout	8402901	MGI:96433	Igf1r	XM_006540645	ENSMUSG00000005533	MP:0000377,abnormal hair follicle morphology	IGF1R	['integument phenotype']
MGI:1926486	Igf1r<tm1Arge>	targeted mutation 1, Argiris Efstratiadis	Targeted	Null/knockout	8402901	MGI:96433	Igf1r	XM_006540645	ENSMUSG00000005533	MP:0000379,decreased hair follicle number	IGF1R	['integument phenotype']
MGI:1926486	Igf1r<tm1Arge>	targeted mutation 1, Argiris Efstratiadis	Targeted	Null/knockout	8402901	MGI:96433	Igf1r	XM_006540645	ENSMUSG00000005533	MP:0000380,small hair follicles	IGF1R	['integument phenotype']
MGI:1926486	Igf1r<tm1Arge>	targeted mutation 1, Argiris Efstratiadis	Targeted	Null/knockout	8402901	MGI:96433	Igf1r	XM_006540645	ENSMUSG00000005533	MP:0000734,muscle hypoplasia	IGF1R	['muscle phenotype']
MGI:1926486	Igf1r<tm1Arge>	targeted mutation 1, Argiris Efstratiadis	Targeted	Null/knockout	8402901	MGI:96433	Igf1r	XM_006540645	ENSMUSG00000005533	MP:0000954,decreased oligodendrocyte progenitor number	IGF1R	['cellular phenotype', 'nervous system phenotype']
MGI:1926486	Igf1r<tm1Arge>	targeted mutation 1, Argiris Efstratiadis	Targeted	Null/knockout	8402901	MGI:96433	Igf1r	XM_006540645	ENSMUSG00000005533	MP:0000955,abnormal spinal cord morphology	IGF1R	['nervous system phenotype']
MGI:1926486	Igf1r<tm1Arge>	targeted mutation 1, Argiris Efstratiadis	Targeted	Null/knockout	8402901	MGI:96433	Igf1r	XM_006540645	ENSMUSG00000005533	MP:0001177,atelectasis	IGF1R	['respiratory system phenotype']
MGI:1926486	Igf1r<tm1Arge>	targeted mutation 1, Argiris Efstratiadis	Targeted	Null/knockout	8402901	MGI:96433	Igf1r	XM_006540645	ENSMUSG00000005533	MP:0001201,translucent skin	IGF1R	['integument phenotype']
MGI:1926486	Igf1r<tm1Arge>	targeted mutation 1, Argiris Efstratiadis	Targeted	Null/knockout	8402901	MGI:96433	Igf1r	XM_006540645	ENSMUSG00000005533	MP:0001218,thin epidermis	IGF1R	['integument phenotype']
MGI:1926486	Igf1r<tm1Arge>	targeted mutation 1, Argiris Efstratiadis	Targeted	Null/knockout	8402901	MGI:96433	Igf1r	XM_006540645	ENSMUSG00000005533	MP:0001238,thin epidermis stratum spinosum	IGF1R	['integument phenotype']
MGI:1926486	Igf1r<tm1Arge>	targeted mutation 1, Argiris Efstratiadis	Targeted	Null/knockout	8402901	MGI:96433	Igf1r	XM_006540645	ENSMUSG00000005533	MP:0001575,cyanosis	IGF1R	['homeostasis/metabolism phenotype']
MGI:1926486	Igf1r<tm1Arge>	targeted mutation 1, Argiris Efstratiadis	Targeted	Null/knockout	8402901	MGI:96433	Igf1r	XM_006540645	ENSMUSG00000005533	MP:0001953,respiratory failure	IGF1R	['respiratory system phenotype']
MGI:1926486	Igf1r<tm1Arge>	targeted mutation 1, Argiris Efstratiadis	Targeted	Null/knockout	8402901	MGI:96433	Igf1r	XM_006540645	ENSMUSG00000005533	MP:0002089,abnormal postnatal growth/weight/body size	IGF1R	['growth/size/body region phenotype']
MGI:1926486	Igf1r<tm1Arge>	targeted mutation 1, Argiris Efstratiadis	Targeted	Null/knockout	8402901	MGI:96433	Igf1r	XM_006540645	ENSMUSG00000005533	MP:0005277,abnormal brainstem morphology	IGF1R	['nervous system phenotype']
MGI:1926486	Igf1r<tm1Arge>	targeted mutation 1, Argiris Efstratiadis	Targeted	Null/knockout	8402901	MGI:96433	Igf1r	XM_006540645	ENSMUSG00000005533	MP:0009674,decreased birth weight	IGF1R	['growth/size/body region phenotype']
MGI:2386327	Igf1r<tm1Mhz>	targeted mutation 1, Martin Holzenberger	Targeted	Null/knockout	10875258	MGI:96433	Igf1r	XM_006540645	ENSMUSG00000005533	MP:0001262,decreased body weight	IGF1R	['growth/size/body region phenotype']
MGI:2386327	Igf1r<tm1Mhz>	targeted mutation 1, Martin Holzenberger	Targeted	Null/knockout	10875258	MGI:96433	Igf1r	XM_006540645	ENSMUSG00000005533	MP:0001732,postnatal growth retardation	IGF1R	['growth/size/body region phenotype']
MGI:2386327	Igf1r<tm1Mhz>	targeted mutation 1, Martin Holzenberger	Targeted	Null/knockout	10875258	MGI:96433	Igf1r	XM_006540645	ENSMUSG00000005533	MP:0005376,homeostasis/metabolism phenotype	IGF1R	['homeostasis/metabolism phenotype']
MGI:5306047	Igf1r<tm2.1Arge>	targeted mutation 2.1, Argiris Efstratiadis	Targeted	Null/knockout	22159122	MGI:96433	Igf1r	XM_006540645	ENSMUSG00000005533	MP:0000031,abnormal cochlea morphology	IGF1R	['hearing/vestibular/ear phenotype']
MGI:5306047	Igf1r<tm2.1Arge>	targeted mutation 2.1, Argiris Efstratiadis	Targeted	Null/knockout	22159122	MGI:96433	Igf1r	XM_006540645	ENSMUSG00000005533	MP:0000037,abnormal lateral semicircular canal morphology	IGF1R	['hearing/vestibular/ear phenotype']
MGI:5306047	Igf1r<tm2.1Arge>	targeted mutation 2.1, Argiris Efstratiadis	Targeted	Null/knockout	22159122	MGI:96433	Igf1r	XM_006540645	ENSMUSG00000005533	MP:0001953,respiratory failure	IGF1R	['respiratory system phenotype']
MGI:5306047	Igf1r<tm2.1Arge>	targeted mutation 2.1, Argiris Efstratiadis	Targeted	Null/knockout	22159122	MGI:96433	Igf1r	XM_006540645	ENSMUSG00000005533	MP:0002428,abnormal semicircular canal morphology	IGF1R	['hearing/vestibular/ear phenotype']
MGI:5306047	Igf1r<tm2.1Arge>	targeted mutation 2.1, Argiris Efstratiadis	Targeted	Null/knockout	22159122	MGI:96433	Igf1r	XM_006540645	ENSMUSG00000005533	MP:0002858,abnormal posterior semicircular canal morphology	IGF1R	['hearing/vestibular/ear phenotype']
MGI:5306047	Igf1r<tm2.1Arge>	targeted mutation 2.1, Argiris Efstratiadis	Targeted	Null/knockout	22159122	MGI:96433	Igf1r	XM_006540645	ENSMUSG00000005533	MP:0003308,abnormal cochlear sensory epithelium morphology	IGF1R	['hearing/vestibular/ear phenotype']
MGI:5306047	Igf1r<tm2.1Arge>	targeted mutation 2.1, Argiris Efstratiadis	Targeted	Null/knockout	22159122	MGI:96433	Igf1r	XM_006540645	ENSMUSG00000005533	MP:0004289,abnormal bony labyrinth	IGF1R	['craniofacial phenotype', 'hearing/vestibular/ear phenotype', 'skeleton phenotype']
MGI:5306047	Igf1r<tm2.1Arge>	targeted mutation 2.1, Argiris Efstratiadis	Targeted	Null/knockout	22159122	MGI:96433	Igf1r	XM_006540645	ENSMUSG00000005533	MP:0004393,abnormal cochlear inner hair cell morphology	IGF1R	['hearing/vestibular/ear phenotype', 'nervous system phenotype']
MGI:5306047	Igf1r<tm2.1Arge>	targeted mutation 2.1, Argiris Efstratiadis	Targeted	Null/knockout	22159122	MGI:96433	Igf1r	XM_006540645	ENSMUSG00000005533	MP:0004396,decreased cochlear inner hair cell number	IGF1R	['hearing/vestibular/ear phenotype', 'nervous system phenotype']
MGI:5306047	Igf1r<tm2.1Arge>	targeted mutation 2.1, Argiris Efstratiadis	Targeted	Null/knockout	22159122	MGI:96433	Igf1r	XM_006540645	ENSMUSG00000005533	MP:0004399,abnormal cochlear outer hair cell morphology	IGF1R	['hearing/vestibular/ear phenotype', 'nervous system phenotype']
MGI:5306047	Igf1r<tm2.1Arge>	targeted mutation 2.1, Argiris Efstratiadis	Targeted	Null/knockout	22159122	MGI:96433	Igf1r	XM_006540645	ENSMUSG00000005533	MP:0004402,decreased cochlear outer hair cell number	IGF1R	['hearing/vestibular/ear phenotype', 'nervous system phenotype']
MGI:5306047	Igf1r<tm2.1Arge>	targeted mutation 2.1, Argiris Efstratiadis	Targeted	Null/knockout	22159122	MGI:96433	Igf1r	XM_006540645	ENSMUSG00000005533	MP:0004408,decreased cochlear hair cell number	IGF1R	['hearing/vestibular/ear phenotype', 'nervous system phenotype']
MGI:5306047	Igf1r<tm2.1Arge>	targeted mutation 2.1, Argiris Efstratiadis	Targeted	Null/knockout	22159122	MGI:96433	Igf1r	XM_006540645	ENSMUSG00000005533	MP:0004521,abnormal cochlear hair cell stereociliary bundle morphology	IGF1R	['hearing/vestibular/ear phenotype', 'nervous system phenotype']
MGI:5306047	Igf1r<tm2.1Arge>	targeted mutation 2.1, Argiris Efstratiadis	Targeted	Null/knockout	22159122	MGI:96433	Igf1r	XM_006540645	ENSMUSG00000005533	MP:0011061,abnormal inner hair cell kinocilium morphology	IGF1R	['cellular phenotype', 'hearing/vestibular/ear phenotype', 'nervous system phenotype']
MGI:5688350	Jak1<tm1.1Kuw>	targeted mutation 1.1, Kay-Uwe Wagner	Targeted	Null/knockout	27671227	MGI:96628	Jak1	NM_146145	ENSMUSG00000028530	MP:0001957,apnea	JAK1	['respiratory system phenotype']
MGI:5688350	Jak1<tm1.1Kuw>	targeted mutation 1.1, Kay-Uwe Wagner	Targeted	Null/knockout	27671227	MGI:96628	Jak1	NM_146145	ENSMUSG00000028530	MP:0004200,decreased fetal size	JAK1	['growth/size/body region phenotype']
MGI:2448928	Jak1<tm1Rds>	targeted mutation 1, Robert D Schreiber	Targeted	Null/knockout	9590172	MGI:96628	Jak1	NM_146145	ENSMUSG00000028530	MP:0000706,small thymus	JAK1	['endocrine/exocrine gland phenotype', 'hematopoietic system phenotype', 'immune system phenotype']
MGI:2448928	Jak1<tm1Rds>	targeted mutation 1, Robert D Schreiber	Targeted	Null/knockout	9590172	MGI:96628	Jak1	NM_146145	ENSMUSG00000028530	MP:0000715,decreased thymocyte number	JAK1	['endocrine/exocrine gland phenotype', 'hematopoietic system phenotype', 'immune system phenotype']
MGI:2448928	Jak1<tm1Rds>	targeted mutation 1, Robert D Schreiber	Targeted	Null/knockout	9590172	MGI:96628	Jak1	NM_146145	ENSMUSG00000028530	MP:0001262,decreased body weight	JAK1	['growth/size/body region phenotype']
MGI:2448928	Jak1<tm1Rds>	targeted mutation 1, Robert D Schreiber	Targeted	Null/knockout	9590172	MGI:96628	Jak1	NM_146145	ENSMUSG00000028530	MP:0001436,abnormal suckling behavior	JAK1	['behavior/neurological phenotype']
MGI:2448928	Jak1<tm1Rds>	targeted mutation 1, Robert D Schreiber	Targeted	Null/knockout	9590172	MGI:96628	Jak1	NM_146145	ENSMUSG00000028530	MP:0001802,arrested B cell differentiation	JAK1	['hematopoietic system phenotype', 'immune system phenotype']
MGI:2448928	Jak1<tm1Rds>	targeted mutation 1, Robert D Schreiber	Targeted	Null/knockout	9590172	MGI:96628	Jak1	NM_146145	ENSMUSG00000028530	MP:0002144,abnormal B cell differentiation	JAK1	['hematopoietic system phenotype', 'immune system phenotype']
MGI:2448928	Jak1<tm1Rds>	targeted mutation 1, Robert D Schreiber	Targeted	Null/knockout	9590172	MGI:96628	Jak1	NM_146145	ENSMUSG00000028530	MP:0002145,abnormal T cell differentiation	JAK1	['hematopoietic system phenotype', 'immune system phenotype']
MGI:2448928	Jak1<tm1Rds>	targeted mutation 1, Robert D Schreiber	Targeted	Null/knockout	9590172	MGI:96628	Jak1	NM_146145	ENSMUSG00000028530	MP:0002401,abnormal lymphopoiesis	JAK1	['hematopoietic system phenotype', 'immune system phenotype']
MGI:2448928	Jak1<tm1Rds>	targeted mutation 1, Robert D Schreiber	Targeted	Null/knockout	9590172	MGI:96628	Jak1	NM_146145	ENSMUSG00000028530	MP:0005017,decreased B cell number	JAK1	['hematopoietic system phenotype', 'immune system phenotype']
MGI:2448928	Jak1<tm1Rds>	targeted mutation 1, Robert D Schreiber	Targeted	Null/knockout	9590172	MGI:96628	Jak1	NM_146145	ENSMUSG00000028530	MP:0005090,increased double-negative T cell number	JAK1	['hematopoietic system phenotype', 'immune system phenotype']
MGI:3045147	Jak2<tm1.1Kuw>	targeted mutation 1.1, Kay-Uwe Wagner	Targeted	Null/knockout	15169911	MGI:96629	Jak2	NM_001048177	ENSMUSG00000024789	MP:0000245,abnormal erythropoiesis	JAK2	['hematopoietic system phenotype']
MGI:2178844	Jak2<tm1Jni>	targeted mutation 1, James N Ihle	Targeted	Null/knockout	9590173	MGI:96629	Jak2	NM_001048177	ENSMUSG00000024789	MP:0000229,abnormal megakaryocyte differentiation	JAK2	['cellular phenotype', 'hematopoietic system phenotype']
MGI:2178844	Jak2<tm1Jni>	targeted mutation 1, James N Ihle	Targeted	Null/knockout	9590173	MGI:96629	Jak2	NM_001048177	ENSMUSG00000024789	MP:0000240,extramedullary hematopoiesis	JAK2	['hematopoietic system phenotype']
MGI:2178844	Jak2<tm1Jni>	targeted mutation 1, James N Ihle	Targeted	Null/knockout	9590173	MGI:96629	Jak2	NM_001048177	ENSMUSG00000024789	MP:0000245,abnormal erythropoiesis	JAK2	['hematopoietic system phenotype']
MGI:2178844	Jak2<tm1Jni>	targeted mutation 1, James N Ihle	Targeted	Null/knockout	9590173	MGI:96629	Jak2	NM_001048177	ENSMUSG00000024789	MP:0001577,anemia	JAK2	['hematopoietic system phenotype']
MGI:2178844	Jak2<tm1Jni>	targeted mutation 1, James N Ihle	Targeted	Null/knockout	9590173	MGI:96629	Jak2	NM_001048177	ENSMUSG00000024789	MP:0002875,decreased erythrocyte cell number	JAK2	['hematopoietic system phenotype']
MGI:2178844	Jak2<tm1Jni>	targeted mutation 1, James N Ihle	Targeted	Null/knockout	9590173	MGI:96629	Jak2	NM_001048177	ENSMUSG00000024789	MP:0005397,hematopoietic system phenotype	JAK2	['hematopoietic system phenotype']
MGI:2178844	Jak2<tm1Jni>	targeted mutation 1, James N Ihle	Targeted	Null/knockout	9590173	MGI:96629	Jak2	NM_001048177	ENSMUSG00000024789	MP:0005505,thrombocytosis	JAK2	['hematopoietic system phenotype']
MGI:3045167	Jak2<tm1Kpf>	targeted mutation 1, Klaus Pfeffer	Targeted	Null/knockout	9590174	MGI:96629	Jak2	NM_001048177	ENSMUSG00000024789	MP:0000239,absent common myeloid progenitor cells	JAK2	['hematopoietic system phenotype']
MGI:3045167	Jak2<tm1Kpf>	targeted mutation 1, Klaus Pfeffer	Targeted	Null/knockout	9590174	MGI:96629	Jak2	NM_001048177	ENSMUSG00000024789	MP:0001577,anemia	JAK2	['hematopoietic system phenotype']
MGI:3045167	Jak2<tm1Kpf>	targeted mutation 1, Klaus Pfeffer	Targeted	Null/knockout	9590174	MGI:96629	Jak2	NM_001048177	ENSMUSG00000024789	MP:0001606,impaired hematopoiesis	JAK2	['hematopoietic system phenotype']
MGI:2449782	Kit<tm1Alf>	targeted mutation 1, Jean-Jacques Panthier	Targeted	Null/knockout|Reporter	8898216	MGI:96677	Kit	NM_021099	ENSMUSG00000005672	MP:0001119,abnormal female reproductive system morphology	KIT	['reproductive system phenotype']
MGI:2449782	Kit<tm1Alf>	targeted mutation 1, Jean-Jacques Panthier	Targeted	Null/knockout|Reporter	8898216	MGI:96677	Kit	NM_021099	ENSMUSG00000005672	MP:0001125,abnormal oocyte morphology	KIT	['cellular phenotype', 'reproductive system phenotype']
MGI:2449782	Kit<tm1Alf>	targeted mutation 1, Jean-Jacques Panthier	Targeted	Null/knockout|Reporter	8898216	MGI:96677	Kit	NM_021099	ENSMUSG00000005672	MP:0001130,abnormal ovarian folliculogenesis	KIT	['endocrine/exocrine gland phenotype', 'reproductive system phenotype']
MGI:2449782	Kit<tm1Alf>	targeted mutation 1, Jean-Jacques Panthier	Targeted	Null/knockout|Reporter	8898216	MGI:96677	Kit	NM_021099	ENSMUSG00000005672	MP:0001145,abnormal male reproductive system morphology	KIT	['reproductive system phenotype']
MGI:2449782	Kit<tm1Alf>	targeted mutation 1, Jean-Jacques Panthier	Targeted	Null/knockout|Reporter	8898216	MGI:96677	Kit	NM_021099	ENSMUSG00000005672	MP:0001577,anemia	KIT	['hematopoietic system phenotype']
MGI:2449782	Kit<tm1Alf>	targeted mutation 1, Jean-Jacques Panthier	Targeted	Null/knockout|Reporter	8898216	MGI:96677	Kit	NM_021099	ENSMUSG00000005672	MP:0001922,reduced male fertility	KIT	['reproductive system phenotype']
MGI:2449782	Kit<tm1Alf>	targeted mutation 1, Jean-Jacques Panthier	Targeted	Null/knockout|Reporter	8898216	MGI:96677	Kit	NM_021099	ENSMUSG00000005672	MP:0002675,asthenozoospermia	KIT	['cellular phenotype', 'reproductive system phenotype']
MGI:2449782	Kit<tm1Alf>	targeted mutation 1, Jean-Jacques Panthier	Targeted	Null/knockout|Reporter	8898216	MGI:96677	Kit	NM_021099	ENSMUSG00000005672	MP:0002687,oligozoospermia	KIT	['cellular phenotype', 'reproductive system phenotype']
MGI:2449782	Kit<tm1Alf>	targeted mutation 1, Jean-Jacques Panthier	Targeted	Null/knockout|Reporter	8898216	MGI:96677	Kit	NM_021099	ENSMUSG00000005672	MP:0002811,macrocytic anemia	KIT	['hematopoietic system phenotype']
MGI:2449782	Kit<tm1Alf>	targeted mutation 1, Jean-Jacques Panthier	Targeted	Null/knockout|Reporter	8898216	MGI:96677	Kit	NM_021099	ENSMUSG00000005672	MP:0002877,abnormal melanocyte morphology	KIT	['pigmentation phenotype']
MGI:2449782	Kit<tm1Alf>	targeted mutation 1, Jean-Jacques Panthier	Targeted	Null/knockout|Reporter	8898216	MGI:96677	Kit	NM_021099	ENSMUSG00000005672	MP:0002938,white spotting	KIT	['integument phenotype', 'pigmentation phenotype']
MGI:2449782	Kit<tm1Alf>	targeted mutation 1, Jean-Jacques Panthier	Targeted	Null/knockout|Reporter	8898216	MGI:96677	Kit	NM_021099	ENSMUSG00000005672	MP:0002982,abnormal primordial germ cell migration	KIT	['cellular phenotype', 'reproductive system phenotype']
MGI:2449782	Kit<tm1Alf>	targeted mutation 1, Jean-Jacques Panthier	Targeted	Null/knockout|Reporter	8898216	MGI:96677	Kit	NM_021099	ENSMUSG00000005672	MP:0003717,pallor	KIT	['integument phenotype']
MGI:2449782	Kit<tm1Alf>	targeted mutation 1, Jean-Jacques Panthier	Targeted	Null/knockout|Reporter	8898216	MGI:96677	Kit	NM_021099	ENSMUSG00000005672	MP:0004852,decreased testis weight	KIT	['endocrine/exocrine gland phenotype', 'reproductive system phenotype']
MGI:2449782	Kit<tm1Alf>	targeted mutation 1, Jean-Jacques Panthier	Targeted	Null/knockout|Reporter	8898216	MGI:96677	Kit	NM_021099	ENSMUSG00000005672	MP:0004929,decreased epididymis weight	KIT	['reproductive system phenotype']
MGI:2449782	Kit<tm1Alf>	targeted mutation 1, Jean-Jacques Panthier	Targeted	Null/knockout|Reporter	8898216	MGI:96677	Kit	NM_021099	ENSMUSG00000005672	MP:0005175,non-pigmented tail tip	KIT	['integument phenotype', 'limbs/digits/tail phenotype', 'pigmentation phenotype']
MGI:2449782	Kit<tm1Alf>	targeted mutation 1, Jean-Jacques Panthier	Targeted	Null/knockout|Reporter	8898216	MGI:96677	Kit	NM_021099	ENSMUSG00000005672	MP:0006361,abnormal female germ cell morphology	KIT	['cellular phenotype', 'reproductive system phenotype']
MGI:2449782	Kit<tm1Alf>	targeted mutation 1, Jean-Jacques Panthier	Targeted	Null/knockout|Reporter	8898216	MGI:96677	Kit	NM_021099	ENSMUSG00000005672	MP:0006362,abnormal male germ cell morphology	KIT	['cellular phenotype', 'reproductive system phenotype']
MGI:2449782	Kit<tm1Alf>	targeted mutation 1, Jean-Jacques Panthier	Targeted	Null/knockout|Reporter	8898216	MGI:96677	Kit	NM_021099	ENSMUSG00000005672	MP:0008871,abnormal ovarian follicle number	KIT	['endocrine/exocrine gland phenotype', 'reproductive system phenotype']
MGI:2449782	Kit<tm1Alf>	targeted mutation 1, Jean-Jacques Panthier	Targeted	Null/knockout|Reporter	8898216	MGI:96677	Kit	NM_021099	ENSMUSG00000005672	MP:0009784,abnormal melanoblast migration	KIT	['cellular phenotype', 'embryo phenotype']
MGI:2449782	Kit<tm1Alf>	targeted mutation 1, Jean-Jacques Panthier	Targeted	Null/knockout|Reporter	8898216	MGI:96677	Kit	NM_021099	ENSMUSG00000005672	MP:0011121,decreased primordial ovarian follicle number	KIT	['endocrine/exocrine gland phenotype', 'reproductive system phenotype']
MGI:4939904	Kit<tm1Rosay>	targeted mutation 1, Kenton M Sanders and Seungil Ro	Targeted	Reporter|Null/knockout	19917283	MGI:96677	Kit	NM_021099	ENSMUSG00000005672	MP:0000373,belly spot	KIT	['integument phenotype', 'pigmentation phenotype']
MGI:4939904	Kit<tm1Rosay>	targeted mutation 1, Kenton M Sanders and Seungil Ro	Targeted	Reporter|Null/knockout	19917283	MGI:96677	Kit	NM_021099	ENSMUSG00000005672	MP:0002938,white spotting	KIT	['integument phenotype', 'pigmentation phenotype']
MGI:5704065	Mad2l2<tm1.1Mpz>	targeted mutation 1.1, Mehdi Pirouz	Targeted	Null/knockout	24009519	MGI:1919140	Mad2l2	XM_006539187	ENSMUSG00000029003	MP:0001116,small gonad	MAD2L2	['reproductive system phenotype']
MGI:5704065	Mad2l2<tm1.1Mpz>	targeted mutation 1.1, Mehdi Pirouz	Targeted	Null/knockout	24009519	MGI:1919140	Mad2l2	XM_006539187	ENSMUSG00000029003	MP:0001126,abnormal ovary morphology	MAD2L2	['endocrine/exocrine gland phenotype', 'reproductive system phenotype']
MGI:5704065	Mad2l2<tm1.1Mpz>	targeted mutation 1.1, Mehdi Pirouz	Targeted	Null/knockout	24009519	MGI:1919140	Mad2l2	XM_006539187	ENSMUSG00000029003	MP:0001127,small ovary	MAD2L2	['endocrine/exocrine gland phenotype', 'reproductive system phenotype']
MGI:5704065	Mad2l2<tm1.1Mpz>	targeted mutation 1.1, Mehdi Pirouz	Targeted	Null/knockout	24009519	MGI:1919140	Mad2l2	XM_006539187	ENSMUSG00000029003	MP:0001147,small testis	MAD2L2	['endocrine/exocrine gland phenotype', 'reproductive system phenotype']
MGI:5704065	Mad2l2<tm1.1Mpz>	targeted mutation 1.1, Mehdi Pirouz	Targeted	Null/knockout	24009519	MGI:1919140	Mad2l2	XM_006539187	ENSMUSG00000029003	MP:0001152,increased Leydig cell number	MAD2L2	['endocrine/exocrine gland phenotype', 'reproductive system phenotype']
MGI:5704065	Mad2l2<tm1.1Mpz>	targeted mutation 1.1, Mehdi Pirouz	Targeted	Null/knockout	24009519	MGI:1919140	Mad2l2	XM_006539187	ENSMUSG00000029003	MP:0001262,decreased body weight	MAD2L2	['growth/size/body region phenotype']
MGI:5704065	Mad2l2<tm1.1Mpz>	targeted mutation 1.1, Mehdi Pirouz	Targeted	Null/knockout	24009519	MGI:1919140	Mad2l2	XM_006539187	ENSMUSG00000029003	MP:0001265,decreased body size	MAD2L2	['growth/size/body region phenotype']
MGI:5704065	Mad2l2<tm1.1Mpz>	targeted mutation 1.1, Mehdi Pirouz	Targeted	Null/knockout	24009519	MGI:1919140	Mad2l2	XM_006539187	ENSMUSG00000029003	MP:0001732,postnatal growth retardation	MAD2L2	['growth/size/body region phenotype']
MGI:5704065	Mad2l2<tm1.1Mpz>	targeted mutation 1.1, Mehdi Pirouz	Targeted	Null/knockout	24009519	MGI:1919140	Mad2l2	XM_006539187	ENSMUSG00000029003	MP:0001925,male infertility	MAD2L2	['reproductive system phenotype']
MGI:5704065	Mad2l2<tm1.1Mpz>	targeted mutation 1.1, Mehdi Pirouz	Targeted	Null/knockout	24009519	MGI:1919140	Mad2l2	XM_006539187	ENSMUSG00000029003	MP:0001926,female infertility	MAD2L2	['reproductive system phenotype']
MGI:5704065	Mad2l2<tm1.1Mpz>	targeted mutation 1.1, Mehdi Pirouz	Targeted	Null/knockout	24009519	MGI:1919140	Mad2l2	XM_006539187	ENSMUSG00000029003	MP:0002216,abnormal seminiferous tubule morphology	MAD2L2	['endocrine/exocrine gland phenotype', 'reproductive system phenotype']
MGI:5704065	Mad2l2<tm1.1Mpz>	targeted mutation 1.1, Mehdi Pirouz	Targeted	Null/knockout	24009519	MGI:1919140	Mad2l2	XM_006539187	ENSMUSG00000029003	MP:0002777,absent ovarian follicles	MAD2L2	['endocrine/exocrine gland phenotype', 'reproductive system phenotype']
MGI:5704065	Mad2l2<tm1.1Mpz>	targeted mutation 1.1, Mehdi Pirouz	Targeted	Null/knockout	24009519	MGI:1919140	Mad2l2	XM_006539187	ENSMUSG00000029003	MP:0002784,abnormal Sertoli cell morphology	MAD2L2	['endocrine/exocrine gland phenotype', 'reproductive system phenotype']
MGI:5704065	Mad2l2<tm1.1Mpz>	targeted mutation 1.1, Mehdi Pirouz	Targeted	Null/knockout	24009519	MGI:1919140	Mad2l2	XM_006539187	ENSMUSG00000029003	MP:0002982,abnormal primordial germ cell migration	MAD2L2	['cellular phenotype', 'reproductive system phenotype']
MGI:5704065	Mad2l2<tm1.1Mpz>	targeted mutation 1.1, Mehdi Pirouz	Targeted	Null/knockout	24009519	MGI:1919140	Mad2l2	XM_006539187	ENSMUSG00000029003	MP:0003077,abnormal cell cycle	MAD2L2	['cellular phenotype']
MGI:5704065	Mad2l2<tm1.1Mpz>	targeted mutation 1.1, Mehdi Pirouz	Targeted	Null/knockout	24009519	MGI:1919140	Mad2l2	XM_006539187	ENSMUSG00000029003	MP:0003578,absent ovary	MAD2L2	['endocrine/exocrine gland phenotype', 'reproductive system phenotype']
MGI:5704065	Mad2l2<tm1.1Mpz>	targeted mutation 1.1, Mehdi Pirouz	Targeted	Null/knockout	24009519	MGI:1919140	Mad2l2	XM_006539187	ENSMUSG00000029003	MP:0004200,decreased fetal size	MAD2L2	['growth/size/body region phenotype']
MGI:5704065	Mad2l2<tm1.1Mpz>	targeted mutation 1.1, Mehdi Pirouz	Targeted	Null/knockout	24009519	MGI:1919140	Mad2l2	XM_006539187	ENSMUSG00000029003	MP:0004806,absent germ cells	MAD2L2	['cellular phenotype', 'reproductive system phenotype']
MGI:5704065	Mad2l2<tm1.1Mpz>	targeted mutation 1.1, Mehdi Pirouz	Targeted	Null/knockout	24009519	MGI:1919140	Mad2l2	XM_006539187	ENSMUSG00000029003	MP:0006428,ectopic Sertoli cells	MAD2L2	['endocrine/exocrine gland phenotype', 'reproductive system phenotype']
MGI:5704065	Mad2l2<tm1.1Mpz>	targeted mutation 1.1, Mehdi Pirouz	Targeted	Null/knockout	24009519	MGI:1919140	Mad2l2	XM_006539187	ENSMUSG00000029003	MP:0008391,abnormal primordial germ cell morphology	MAD2L2	['cellular phenotype', 'reproductive system phenotype']
MGI:5704065	Mad2l2<tm1.1Mpz>	targeted mutation 1.1, Mehdi Pirouz	Targeted	Null/knockout	24009519	MGI:1919140	Mad2l2	XM_006539187	ENSMUSG00000029003	MP:0008392,decreased primordial germ cell number	MAD2L2	['cellular phenotype', 'reproductive system phenotype']
MGI:5704065	Mad2l2<tm1.1Mpz>	targeted mutation 1.1, Mehdi Pirouz	Targeted	Null/knockout	24009519	MGI:1919140	Mad2l2	XM_006539187	ENSMUSG00000029003	MP:0008393,absent primordial germ cells	MAD2L2	['cellular phenotype', 'reproductive system phenotype']
MGI:5704065	Mad2l2<tm1.1Mpz>	targeted mutation 1.1, Mehdi Pirouz	Targeted	Null/knockout	24009519	MGI:1919140	Mad2l2	XM_006539187	ENSMUSG00000029003	MP:0008489,slow postnatal weight gain	MAD2L2	['growth/size/body region phenotype']
MGI:5704065	Mad2l2<tm1.1Mpz>	targeted mutation 1.1, Mehdi Pirouz	Targeted	Null/knockout	24009519	MGI:1919140	Mad2l2	XM_006539187	ENSMUSG00000029003	MP:0011112,lethality during fetal growth through weaning, incomplete penetrance	MAD2L2	['mortality/aging']
MGI:5704065	Mad2l2<tm1.1Mpz>	targeted mutation 1.1, Mehdi Pirouz	Targeted	Null/knockout	24009519	MGI:1919140	Mad2l2	XM_006539187	ENSMUSG00000029003	MP:0012167,abnormal epigenetic regulation of gene expression	MAD2L2	['cellular phenotype']
MGI:5704065	Mad2l2<tm1.1Mpz>	targeted mutation 1.1, Mehdi Pirouz	Targeted	Null/knockout	24009519	MGI:1919140	Mad2l2	XM_006539187	ENSMUSG00000029003	MP:0030935,increased primordial germ cell apoptosis	MAD2L2	['cellular phenotype', 'reproductive system phenotype']
MGI:5505390	Mad2l2<tm1Ymu>	targeted mutation 1, Yoshiki Murakumo	Targeted	Null/knockout	23463509	MGI:1919140	Mad2l2	XM_006539187	ENSMUSG00000029003	MP:0000746,weakness	MAD2L2	['behavior/neurological phenotype']
MGI:5505390	Mad2l2<tm1Ymu>	targeted mutation 1, Yoshiki Murakumo	Targeted	Null/knockout	23463509	MGI:1919140	Mad2l2	XM_006539187	ENSMUSG00000029003	MP:0001127,small ovary	MAD2L2	['endocrine/exocrine gland phenotype', 'reproductive system phenotype']
MGI:5505390	Mad2l2<tm1Ymu>	targeted mutation 1, Yoshiki Murakumo	Targeted	Null/knockout	23463509	MGI:1919140	Mad2l2	XM_006539187	ENSMUSG00000029003	MP:0001147,small testis	MAD2L2	['endocrine/exocrine gland phenotype', 'reproductive system phenotype']
MGI:5505390	Mad2l2<tm1Ymu>	targeted mutation 1, Yoshiki Murakumo	Targeted	Null/knockout	23463509	MGI:1919140	Mad2l2	XM_006539187	ENSMUSG00000029003	MP:0001154,seminiferous tubule degeneration	MAD2L2	['endocrine/exocrine gland phenotype', 'reproductive system phenotype']
MGI:5505390	Mad2l2<tm1Ymu>	targeted mutation 1, Yoshiki Murakumo	Targeted	Null/knockout	23463509	MGI:1919140	Mad2l2	XM_006539187	ENSMUSG00000029003	MP:0001156,abnormal spermatogenesis	MAD2L2	['reproductive system phenotype']
MGI:5505390	Mad2l2<tm1Ymu>	targeted mutation 1, Yoshiki Murakumo	Targeted	Null/knockout	23463509	MGI:1919140	Mad2l2	XM_006539187	ENSMUSG00000029003	MP:0001262,decreased body weight	MAD2L2	['growth/size/body region phenotype']
MGI:5505390	Mad2l2<tm1Ymu>	targeted mutation 1, Yoshiki Murakumo	Targeted	Null/knockout	23463509	MGI:1919140	Mad2l2	XM_006539187	ENSMUSG00000029003	MP:0001265,decreased body size	MAD2L2	['growth/size/body region phenotype']
MGI:5505390	Mad2l2<tm1Ymu>	targeted mutation 1, Yoshiki Murakumo	Targeted	Null/knockout	23463509	MGI:1919140	Mad2l2	XM_006539187	ENSMUSG00000029003	MP:0001925,male infertility	MAD2L2	['reproductive system phenotype']
MGI:5505390	Mad2l2<tm1Ymu>	targeted mutation 1, Yoshiki Murakumo	Targeted	Null/knockout	23463509	MGI:1919140	Mad2l2	XM_006539187	ENSMUSG00000029003	MP:0001926,female infertility	MAD2L2	['reproductive system phenotype']
MGI:5505390	Mad2l2<tm1Ymu>	targeted mutation 1, Yoshiki Murakumo	Targeted	Null/knockout	23463509	MGI:1919140	Mad2l2	XM_006539187	ENSMUSG00000029003	MP:0001931,abnormal oogenesis	MAD2L2	['cellular phenotype', 'reproductive system phenotype']
MGI:5505390	Mad2l2<tm1Ymu>	targeted mutation 1, Yoshiki Murakumo	Targeted	Null/knockout	23463509	MGI:1919140	Mad2l2	XM_006539187	ENSMUSG00000029003	MP:0002777,absent ovarian follicles	MAD2L2	['endocrine/exocrine gland phenotype', 'reproductive system phenotype']
MGI:5505390	Mad2l2<tm1Ymu>	targeted mutation 1, Yoshiki Murakumo	Targeted	Null/knockout	23463509	MGI:1919140	Mad2l2	XM_006539187	ENSMUSG00000029003	MP:0003631,nervous system phenotype	MAD2L2	['nervous system phenotype']
MGI:5505390	Mad2l2<tm1Ymu>	targeted mutation 1, Yoshiki Murakumo	Targeted	Null/knockout	23463509	MGI:1919140	Mad2l2	XM_006539187	ENSMUSG00000029003	MP:0004833,ovary atrophy	MAD2L2	['endocrine/exocrine gland phenotype', 'reproductive system phenotype']
MGI:5505390	Mad2l2<tm1Ymu>	targeted mutation 1, Yoshiki Murakumo	Targeted	Null/knockout	23463509	MGI:1919140	Mad2l2	XM_006539187	ENSMUSG00000029003	MP:0004852,decreased testis weight	MAD2L2	['endocrine/exocrine gland phenotype', 'reproductive system phenotype']
MGI:5505390	Mad2l2<tm1Ymu>	targeted mutation 1, Yoshiki Murakumo	Targeted	Null/knockout	23463509	MGI:1919140	Mad2l2	XM_006539187	ENSMUSG00000029003	MP:0005159,azoospermia	MAD2L2	['cellular phenotype', 'reproductive system phenotype']
MGI:5505390	Mad2l2<tm1Ymu>	targeted mutation 1, Yoshiki Murakumo	Targeted	Null/knockout	23463509	MGI:1919140	Mad2l2	XM_006539187	ENSMUSG00000029003	MP:0008392,decreased primordial germ cell number	MAD2L2	['cellular phenotype', 'reproductive system phenotype']
MGI:5505390	Mad2l2<tm1Ymu>	targeted mutation 1, Yoshiki Murakumo	Targeted	Null/knockout	23463509	MGI:1919140	Mad2l2	XM_006539187	ENSMUSG00000029003	MP:0008393,absent primordial germ cells	MAD2L2	['cellular phenotype', 'reproductive system phenotype']
MGI:5505390	Mad2l2<tm1Ymu>	targeted mutation 1, Yoshiki Murakumo	Targeted	Null/knockout	23463509	MGI:1919140	Mad2l2	XM_006539187	ENSMUSG00000029003	MP:0009703,decreased birth body size	MAD2L2	['growth/size/body region phenotype']
MGI:5505390	Mad2l2<tm1Ymu>	targeted mutation 1, Yoshiki Murakumo	Targeted	Null/knockout	23463509	MGI:1919140	Mad2l2	XM_006539187	ENSMUSG00000029003	MP:0010948,abnormal double-strand DNA break repair	MAD2L2	['cellular phenotype', 'homeostasis/metabolism phenotype']
MGI:5505390	Mad2l2<tm1Ymu>	targeted mutation 1, Yoshiki Murakumo	Targeted	Null/knockout	23463509	MGI:1919140	Mad2l2	XM_006539187	ENSMUSG00000029003	MP:0011112,lethality during fetal growth through weaning, incomplete penetrance	MAD2L2	['mortality/aging']
MGI:5505390	Mad2l2<tm1Ymu>	targeted mutation 1, Yoshiki Murakumo	Targeted	Null/knockout	23463509	MGI:1919140	Mad2l2	XM_006539187	ENSMUSG00000029003	MP:0012504,increased forebrain apoptosis	MAD2L2	['cellular phenotype', 'nervous system phenotype']
MGI:5505390	Mad2l2<tm1Ymu>	targeted mutation 1, Yoshiki Murakumo	Targeted	Null/knockout	23463509	MGI:1919140	Mad2l2	XM_006539187	ENSMUSG00000029003	MP:0030935,increased primordial germ cell apoptosis	MAD2L2	['cellular phenotype', 'reproductive system phenotype']
MGI:7425810	Map2k1<em1(IMPC)H>	endonuclease-mediated mutation 1, Harwell	Endonuclease-mediated	Null/knockout		MGI:1346866	Map2k1	NM_008927	ENSMUSG00000004936	MP:0011100,preweaning lethality, complete penetrance	MEK1	['mortality/aging']
MGI:2178132	Map2k1<Gt(ROSABetageo)J2Chrn>	gene trap J2, Jean Charron	Gene trapped	Null/knockout|Reporter	10209122	MGI:1346866	Map2k1	NM_008927	ENSMUSG00000004936	MP:0000260,abnormal angiogenesis	MEK1	['cardiovascular system phenotype']
MGI:2178132	Map2k1<Gt(ROSABetageo)J2Chrn>	gene trap J2, Jean Charron	Gene trapped	Null/knockout|Reporter	10209122	MGI:1346866	Map2k1	NM_008927	ENSMUSG00000004936	MP:0001711,abnormal placenta morphology	MEK1	['embryo phenotype']
MGI:2178132	Map2k1<Gt(ROSABetageo)J2Chrn>	gene trap J2, Jean Charron	Gene trapped	Null/knockout|Reporter	10209122	MGI:1346866	Map2k1	NM_008927	ENSMUSG00000004936	MP:0001716,abnormal placenta labyrinth morphology	MEK1	['embryo phenotype']
MGI:2178132	Map2k1<Gt(ROSABetageo)J2Chrn>	gene trap J2, Jean Charron	Gene trapped	Null/knockout|Reporter	10209122	MGI:1346866	Map2k1	NM_008927	ENSMUSG00000004936	MP:0001722,pale yolk sac	MEK1	['embryo phenotype']
MGI:2178132	Map2k1<Gt(ROSABetageo)J2Chrn>	gene trap J2, Jean Charron	Gene trapped	Null/knockout|Reporter	10209122	MGI:1346866	Map2k1	NM_008927	ENSMUSG00000004936	MP:0003091,abnormal cell migration	MEK1	['cellular phenotype']
MGI:2178132	Map2k1<Gt(ROSABetageo)J2Chrn>	gene trap J2, Jean Charron	Gene trapped	Null/knockout|Reporter	10209122	MGI:1346866	Map2k1	NM_008927	ENSMUSG00000004936	MP:0003544,abnormal vascular endothelial cell migration	MEK1	['cardiovascular system phenotype', 'cellular phenotype']
MGI:2178132	Map2k1<Gt(ROSABetageo)J2Chrn>	gene trap J2, Jean Charron	Gene trapped	Null/knockout|Reporter	10209122	MGI:1346866	Map2k1	NM_008927	ENSMUSG00000004936	MP:0004255,abnormal spongiotrophoblast layer morphology	MEK1	['embryo phenotype']
MGI:2178132	Map2k1<Gt(ROSABetageo)J2Chrn>	gene trap J2, Jean Charron	Gene trapped	Null/knockout|Reporter	10209122	MGI:1346866	Map2k1	NM_008927	ENSMUSG00000004936	MP:0004259,small placenta	MEK1	['embryo phenotype']
MGI:2178132	Map2k1<Gt(ROSABetageo)J2Chrn>	gene trap J2, Jean Charron	Gene trapped	Null/knockout|Reporter	10209122	MGI:1346866	Map2k1	NM_008927	ENSMUSG00000004936	MP:0008803,abnormal placental labyrinth vasculature morphology	MEK1	['cardiovascular system phenotype', 'embryo phenotype']
MGI:5504393	Map2k1<tm1.1Bacc>	targeted mutation 1.1, Manuela Baccarini	Targeted	Null/knockout	19219045	MGI:1346866	Map2k1	NM_008927	ENSMUSG00000004936	MP:0001717,absent ectoplacental cone	MEK1	['embryo phenotype']
MGI:5504393	Map2k1<tm1.1Bacc>	targeted mutation 1.1, Manuela Baccarini	Targeted	Null/knockout	19219045	MGI:1346866	Map2k1	NM_008927	ENSMUSG00000004936	MP:0005031,abnormal trophoblast layer morphology	MEK1	['embryo phenotype']
MGI:3691485	Pik3ca<tm1.1Jjz>	targeted mutation 1.1, Jean J Zhao	Targeted	Null/knockout	17060635	MGI:1206581	Pik3ca	NM_008839	ENSMUSG00000027665	MP:0005621,abnormal cell physiology	PIK3CA	['cellular phenotype']
MGI:2180704	Pik3ca<tm1Nbm>	targeted mutation 1, Robert L Nussbaum	Targeted	Null/knockout	10196176	MGI:1206581	Pik3ca	NM_008839	ENSMUSG00000027665	MP:0000255,blood vessel congestion	PIK3CA	['cardiovascular system phenotype']
MGI:2180704	Pik3ca<tm1Nbm>	targeted mutation 1, Robert L Nussbaum	Targeted	Null/knockout	10196176	MGI:1206581	Pik3ca	NM_008839	ENSMUSG00000027665	MP:0000352,decreased cell proliferation	PIK3CA	['cellular phenotype']
MGI:2180704	Pik3ca<tm1Nbm>	targeted mutation 1, Robert L Nussbaum	Targeted	Null/knockout	10196176	MGI:1206581	Pik3ca	NM_008839	ENSMUSG00000027665	MP:0001722,pale yolk sac	PIK3CA	['embryo phenotype']
MGI:2180704	Pik3ca<tm1Nbm>	targeted mutation 1, Robert L Nussbaum	Targeted	Null/knockout	10196176	MGI:1206581	Pik3ca	NM_008839	ENSMUSG00000027665	MP:0001914,hemorrhage	PIK3CA	['cardiovascular system phenotype']
MGI:2180704	Pik3ca<tm1Nbm>	targeted mutation 1, Robert L Nussbaum	Targeted	Null/knockout	10196176	MGI:1206581	Pik3ca	NM_008839	ENSMUSG00000027665	MP:0003229,abnormal vitelline vasculature morphology	PIK3CA	['cardiovascular system phenotype', 'embryo phenotype']
MGI:2180704	Pik3ca<tm1Nbm>	targeted mutation 1, Robert L Nussbaum	Targeted	Null/knockout	10196176	MGI:1206581	Pik3ca	NM_008839	ENSMUSG00000027665	MP:0003974,abnormal endocardium morphology	PIK3CA	['cardiovascular system phenotype']
MGI:2180704	Pik3ca<tm1Nbm>	targeted mutation 1, Robert L Nussbaum	Targeted	Null/knockout	10196176	MGI:1206581	Pik3ca	NM_008839	ENSMUSG00000027665	MP:0004784,abnormal anterior cardinal vein morphology	PIK3CA	['cardiovascular system phenotype']
MGI:2180704	Pik3ca<tm1Nbm>	targeted mutation 1, Robert L Nussbaum	Targeted	Null/knockout	10196176	MGI:1206581	Pik3ca	NM_008839	ENSMUSG00000027665	MP:0004950,abnormal brain vasculature morphology	PIK3CA	['cardiovascular system phenotype', 'nervous system phenotype']
MGI:3821611	Ptk2<tm1.1Jtpa>	targeted mutation 1.1, J Thomas Parsons	Targeted	Null/knockout	17440961	MGI:95481	Ptk2	NM_001358045	ENSMUSG00000022607	MP:0005369,muscle phenotype	PTK2	['muscle phenotype']
MGI:3821611	Ptk2<tm1.1Jtpa>	targeted mutation 1.1, J Thomas Parsons	Targeted	Null/knockout	17440961	MGI:95481	Ptk2	NM_001358045	ENSMUSG00000022607	MP:0008873,increased physiological sensitivity to xenobiotic	PTK2	['homeostasis/metabolism phenotype']
MGI:1857596	Ptk2<tm1Imeg>	targeted mutation 1, Institute of Molecular Embryology and Genetics	Targeted	Null/knockout	7566154	MGI:95481	Ptk2	NM_001358045	ENSMUSG00000022607	MP:0000272,abnormal aorta morphology	PTK2	['cardiovascular system phenotype']
MGI:1857596	Ptk2<tm1Imeg>	targeted mutation 1, Institute of Molecular Embryology and Genetics	Targeted	Null/knockout	7566154	MGI:95481	Ptk2	NM_001358045	ENSMUSG00000022607	MP:0000358,abnormal cell morphology	PTK2	['cellular phenotype']
MGI:1857596	Ptk2<tm1Imeg>	targeted mutation 1, Institute of Molecular Embryology and Genetics	Targeted	Null/knockout	7566154	MGI:95481	Ptk2	NM_001358045	ENSMUSG00000022607	MP:0000474,abnormal foregut morphology	PTK2	['digestive/alimentary phenotype']
MGI:1857596	Ptk2<tm1Imeg>	targeted mutation 1, Institute of Molecular Embryology and Genetics	Targeted	Null/knockout	7566154	MGI:95481	Ptk2	NM_001358045	ENSMUSG00000022607	MP:0001614,abnormal blood vessel morphology	PTK2	['cardiovascular system phenotype']
MGI:1857596	Ptk2<tm1Imeg>	targeted mutation 1, Institute of Molecular Embryology and Genetics	Targeted	Null/knockout	7566154	MGI:95481	Ptk2	NM_001358045	ENSMUSG00000022607	MP:0001719,absent vitelline blood vessels	PTK2	['cardiovascular system phenotype', 'embryo phenotype']
MGI:1857596	Ptk2<tm1Imeg>	targeted mutation 1, Institute of Molecular Embryology and Genetics	Targeted	Null/knockout	7566154	MGI:95481	Ptk2	NM_001358045	ENSMUSG00000022607	MP:0001726,abnormal allantois morphology	PTK2	['embryo phenotype']
MGI:1857596	Ptk2<tm1Imeg>	targeted mutation 1, Institute of Molecular Embryology and Genetics	Targeted	Null/knockout	7566154	MGI:95481	Ptk2	NM_001358045	ENSMUSG00000022607	MP:0001914,hemorrhage	PTK2	['cardiovascular system phenotype']
MGI:1857596	Ptk2<tm1Imeg>	targeted mutation 1, Institute of Molecular Embryology and Genetics	Targeted	Null/knockout	7566154	MGI:95481	Ptk2	NM_001358045	ENSMUSG00000022607	MP:0002128,abnormal blood circulation	PTK2	['cardiovascular system phenotype']
MGI:1857596	Ptk2<tm1Imeg>	targeted mutation 1, Institute of Molecular Embryology and Genetics	Targeted	Null/knockout	7566154	MGI:95481	Ptk2	NM_001358045	ENSMUSG00000022607	MP:0002825,abnormal notochord morphology	PTK2	['embryo phenotype']
MGI:1857596	Ptk2<tm1Imeg>	targeted mutation 1, Institute of Molecular Embryology and Genetics	Targeted	Null/knockout	7566154	MGI:95481	Ptk2	NM_001358045	ENSMUSG00000022607	MP:0003091,abnormal cell migration	PTK2	['cellular phenotype']
MGI:1857596	Ptk2<tm1Imeg>	targeted mutation 1, Institute of Molecular Embryology and Genetics	Targeted	Null/knockout	7566154	MGI:95481	Ptk2	NM_001358045	ENSMUSG00000022607	MP:0003974,abnormal endocardium morphology	PTK2	['cardiovascular system phenotype']
MGI:1857596	Ptk2<tm1Imeg>	targeted mutation 1, Institute of Molecular Embryology and Genetics	Targeted	Null/knockout	7566154	MGI:95481	Ptk2	NM_001358045	ENSMUSG00000022607	MP:0004787,abnormal dorsal aorta morphology	PTK2	['cardiovascular system phenotype']
MGI:1857596	Ptk2<tm1Imeg>	targeted mutation 1, Institute of Molecular Embryology and Genetics	Targeted	Null/knockout	7566154	MGI:95481	Ptk2	NM_001358045	ENSMUSG00000022607	MP:0005029,abnormal amnion morphology	PTK2	['embryo phenotype']
MGI:1857596	Ptk2<tm1Imeg>	targeted mutation 1, Institute of Molecular Embryology and Genetics	Targeted	Null/knockout	7566154	MGI:95481	Ptk2	NM_001358045	ENSMUSG00000022607	MP:0005221,abnormal rostral-caudal axis patterning	PTK2	['embryo phenotype']
MGI:1857596	Ptk2<tm1Imeg>	targeted mutation 1, Institute of Molecular Embryology and Genetics	Targeted	Null/knockout	7566154	MGI:95481	Ptk2	NM_001358045	ENSMUSG00000022607	MP:0009657,failure of chorioallantoic fusion	PTK2	['embryo phenotype']
MGI:1857596	Ptk2<tm1Imeg>	targeted mutation 1, Institute of Molecular Embryology and Genetics	Targeted	Null/knockout	7566154	MGI:95481	Ptk2	NM_001358045	ENSMUSG00000022607	MP:0010547,abnormal mesocardium morphology	PTK2	['cardiovascular system phenotype']
MGI:1857596	Ptk2<tm1Imeg>	targeted mutation 1, Institute of Molecular Embryology and Genetics	Targeted	Null/knockout	7566154	MGI:95481	Ptk2	NM_001358045	ENSMUSG00000022607	MP:0010656,thick myocardium	PTK2	['cardiovascular system phenotype', 'muscle phenotype']
MGI:1857596	Ptk2<tm1Imeg>	targeted mutation 1, Institute of Molecular Embryology and Genetics	Targeted	Null/knockout	7566154	MGI:95481	Ptk2	NM_001358045	ENSMUSG00000022607	MP:0010664,abnormal vitelline artery morphology	PTK2	['cardiovascular system phenotype', 'embryo phenotype']
MGI:1857596	Ptk2<tm1Imeg>	targeted mutation 1, Institute of Molecular Embryology and Genetics	Targeted	Null/knockout	7566154	MGI:95481	Ptk2	NM_001358045	ENSMUSG00000022607	MP:0011201,abnormal visceral yolk sac cavity morphology	PTK2	['embryo phenotype']
MGI:1857596	Ptk2<tm1Imeg>	targeted mutation 1, Institute of Molecular Embryology and Genetics	Targeted	Null/knockout	7566154	MGI:95481	Ptk2	NM_001358045	ENSMUSG00000022607	MP:0011257,abnormal head fold morphology	PTK2	['embryo phenotype']
MGI:1857596	Ptk2<tm1Imeg>	targeted mutation 1, Institute of Molecular Embryology and Genetics	Targeted	Null/knockout	7566154	MGI:95481	Ptk2	NM_001358045	ENSMUSG00000022607	MP:0011260,abnormal head mesenchyme morphology	PTK2	['embryo phenotype', 'growth/size/body region phenotype']
MGI:1857596	Ptk2<tm1Imeg>	targeted mutation 1, Institute of Molecular Embryology and Genetics	Targeted	Null/knockout	7566154	MGI:95481	Ptk2	NM_001358045	ENSMUSG00000022607	MP:0012104,small amniotic cavity	PTK2	['embryo phenotype']
MGI:1857596	Ptk2<tm1Imeg>	targeted mutation 1, Institute of Molecular Embryology and Genetics	Targeted	Null/knockout	7566154	MGI:95481	Ptk2	NM_001358045	ENSMUSG00000022607	MP:0012131,small visceral yolk sac	PTK2	['embryo phenotype']
MGI:7511566	Ptk2b<em1Yank>	endonuclease-mediated mutation 1, Yanping Kuang	Endonuclease-mediated	Null/knockout	32608523	MGI:104908	Ptk2b	NM_001360233	ENSMUSG00000059456	MP:0001934,increased litter size	PTK2B	['reproductive system phenotype']
MGI:7511566	Ptk2b<em1Yank>	endonuclease-mediated mutation 1, Yanping Kuang	Endonuclease-mediated	Null/knockout	32608523	MGI:104908	Ptk2b	NM_001360233	ENSMUSG00000059456	MP:0002678,increased follicle recruitment	PTK2B	['endocrine/exocrine gland phenotype', 'reproductive system phenotype']
MGI:7511566	Ptk2b<em1Yank>	endonuclease-mediated mutation 1, Yanping Kuang	Endonuclease-mediated	Null/knockout	32608523	MGI:104908	Ptk2b	NM_001360233	ENSMUSG00000059456	MP:0005389,reproductive system phenotype	PTK2B	['reproductive system phenotype']
MGI:3811004	Ptk2b<tm1Okig>	targeted mutation 1, Mitsuhiko Okigaki	Targeted	Null/knockout	17698736	MGI:104908	Ptk2b	NM_001360233	ENSMUSG00000059456	MP:0003544,abnormal vascular endothelial cell migration	PTK2B	['cardiovascular system phenotype', 'cellular phenotype']
MGI:3811004	Ptk2b<tm1Okig>	targeted mutation 1, Mitsuhiko Okigaki	Targeted	Null/knockout	17698736	MGI:104908	Ptk2b	NM_001360233	ENSMUSG00000059456	MP:0003710,abnormal physiological neovascularization	PTK2B	['cardiovascular system phenotype']
MGI:3811004	Ptk2b<tm1Okig>	targeted mutation 1, Mitsuhiko Okigaki	Targeted	Null/knockout	17698736	MGI:104908	Ptk2b	NM_001360233	ENSMUSG00000059456	MP:0004231,abnormal calcium ion homeostasis	PTK2B	['homeostasis/metabolism phenotype']
MGI:3811004	Ptk2b<tm1Okig>	targeted mutation 1, Mitsuhiko Okigaki	Targeted	Null/knockout	17698736	MGI:104908	Ptk2b	NM_001360233	ENSMUSG00000059456	MP:0005591,decreased vasodilation	PTK2B	['cardiovascular system phenotype', 'muscle phenotype']
MGI:3583796	Ptk2b<tm1Schl>	targeted mutation 1, Joseph Schlessinger	Targeted	Null/knockout	12960403	MGI:104908	Ptk2b	NM_001360233	ENSMUSG00000059456	MP:0002451,abnormal macrophage physiology	PTK2B	['hematopoietic system phenotype', 'immune system phenotype']
MGI:3583796	Ptk2b<tm1Schl>	targeted mutation 1, Joseph Schlessinger	Targeted	Null/knockout	12960403	MGI:104908	Ptk2b	NM_001360233	ENSMUSG00000059456	MP:0003799,impaired macrophage chemotaxis	PTK2B	['cellular phenotype', 'hematopoietic system phenotype', 'immune system phenotype']
MGI:3583796	Ptk2b<tm1Schl>	targeted mutation 1, Joseph Schlessinger	Targeted	Null/knockout	12960403	MGI:104908	Ptk2b	NM_001360233	ENSMUSG00000059456	MP:0005087,decreased acute inflammation	PTK2B	['immune system phenotype']
MGI:2176524	Ptpn11<tm1Paw>	targeted mutation 1, Anthony Pawson	Targeted	Null/knockout	9171349	MGI:99511	Ptpn11	NM_001109992	ENSMUSG00000043733	MP:0000313,abnormal cell death	PTPN11	['cellular phenotype']
MGI:2176524	Ptpn11<tm1Paw>	targeted mutation 1, Anthony Pawson	Targeted	Null/knockout	9171349	MGI:99511	Ptpn11	NM_001109992	ENSMUSG00000043733	MP:0000352,decreased cell proliferation	PTPN11	['cellular phenotype']
MGI:2176524	Ptpn11<tm1Paw>	targeted mutation 1, Anthony Pawson	Targeted	Null/knockout	9171349	MGI:99511	Ptpn11	NM_001109992	ENSMUSG00000043733	MP:0000929,open neural tube	PTPN11	['embryo phenotype', 'nervous system phenotype']
MGI:2176524	Ptpn11<tm1Paw>	targeted mutation 1, Anthony Pawson	Targeted	Null/knockout	9171349	MGI:99511	Ptpn11	NM_001109992	ENSMUSG00000043733	MP:0001684,abnormal axial mesoderm morphology	PTPN11	['embryo phenotype']
MGI:2176524	Ptpn11<tm1Paw>	targeted mutation 1, Anthony Pawson	Targeted	Null/knockout	9171349	MGI:99511	Ptpn11	NM_001109992	ENSMUSG00000043733	MP:0001689,incomplete somite formation	PTPN11	['embryo phenotype']
MGI:2176524	Ptpn11<tm1Paw>	targeted mutation 1, Anthony Pawson	Targeted	Null/knockout	9171349	MGI:99511	Ptpn11	NM_001109992	ENSMUSG00000043733	MP:0001695,abnormal gastrulation	PTPN11	['embryo phenotype']
MGI:2176524	Ptpn11<tm1Paw>	targeted mutation 1, Anthony Pawson	Targeted	Null/knockout	9171349	MGI:99511	Ptpn11	NM_001109992	ENSMUSG00000043733	MP:0001718,abnormal visceral yolk sac morphology	PTPN11	['embryo phenotype']
MGI:2176524	Ptpn11<tm1Paw>	targeted mutation 1, Anthony Pawson	Targeted	Null/knockout	9171349	MGI:99511	Ptpn11	NM_001109992	ENSMUSG00000043733	MP:0001726,abnormal allantois morphology	PTPN11	['embryo phenotype']
MGI:2176524	Ptpn11<tm1Paw>	targeted mutation 1, Anthony Pawson	Targeted	Null/knockout	9171349	MGI:99511	Ptpn11	NM_001109992	ENSMUSG00000043733	MP:0002151,abnormal neural tube morphology	PTPN11	['embryo phenotype', 'nervous system phenotype']
MGI:2176524	Ptpn11<tm1Paw>	targeted mutation 1, Anthony Pawson	Targeted	Null/knockout	9171349	MGI:99511	Ptpn11	NM_001109992	ENSMUSG00000043733	MP:0002825,abnormal notochord morphology	PTPN11	['embryo phenotype']
MGI:2176524	Ptpn11<tm1Paw>	targeted mutation 1, Anthony Pawson	Targeted	Null/knockout	9171349	MGI:99511	Ptpn11	NM_001109992	ENSMUSG00000043733	MP:0003400,kinked neural tube	PTPN11	['embryo phenotype', 'nervous system phenotype']
MGI:2176524	Ptpn11<tm1Paw>	targeted mutation 1, Anthony Pawson	Targeted	Null/knockout	9171349	MGI:99511	Ptpn11	NM_001109992	ENSMUSG00000043733	MP:0004025,polyploidy	PTPN11	['cellular phenotype']
MGI:2176524	Ptpn11<tm1Paw>	targeted mutation 1, Anthony Pawson	Targeted	Null/knockout	9171349	MGI:99511	Ptpn11	NM_001109992	ENSMUSG00000043733	MP:0004073,caudal body truncation	PTPN11	['embryo phenotype']
MGI:2176524	Ptpn11<tm1Paw>	targeted mutation 1, Anthony Pawson	Targeted	Null/knockout	9171349	MGI:99511	Ptpn11	NM_001109992	ENSMUSG00000043733	MP:0004076,abnormal vitelline vascular remodeling	PTPN11	['embryo phenotype']
MGI:2176524	Ptpn11<tm1Paw>	targeted mutation 1, Anthony Pawson	Targeted	Null/knockout	9171349	MGI:99511	Ptpn11	NM_001109992	ENSMUSG00000043733	MP:0005221,abnormal rostral-caudal axis patterning	PTPN11	['embryo phenotype']
MGI:2176526	Ptpn11<tm1Rbn>	targeted mutation 1, Daniel U Rabin	Targeted	Null/knockout	8702915	MGI:99511	Ptpn11	NM_001109992	ENSMUSG00000043733	MP:0001935,decreased litter size	PTPN11	['reproductive system phenotype']
MGI:2176526	Ptpn11<tm1Rbn>	targeted mutation 1, Daniel U Rabin	Targeted	Null/knockout	8702915	MGI:99511	Ptpn11	NM_001109992	ENSMUSG00000043733	MP:0002169,no abnormal phenotype detected	PTPN11	['normal phenotype']
MGI:3621004	Ptpn11<tm2Bgn>	targeted mutation 2, Benjamin G Neel	Targeted	Null/knockout	16516835	MGI:99511	Ptpn11	NM_001109992	ENSMUSG00000043733	MP:0004965,inner cell mass degeneration	PTPN11	['embryo phenotype']
MGI:3512153	Ptpn11<tm5Bgn>	targeted mutation 5, Benjamin Neel	Targeted	Null/knockout|Reporter	16516835	MGI:99511	Ptpn11	NM_001109992	ENSMUSG00000043733	MP:0004957,abnormal blastocyst morphology	PTPN11	['embryo phenotype']
MGI:3512153	Ptpn11<tm5Bgn>	targeted mutation 5, Benjamin Neel	Targeted	Null/knockout|Reporter	16516835	MGI:99511	Ptpn11	NM_001109992	ENSMUSG00000043733	MP:0005028,abnormal trophectoderm morphology	PTPN11	['embryo phenotype']
MGI:3512153	Ptpn11<tm5Bgn>	targeted mutation 5, Benjamin Neel	Targeted	Null/knockout|Reporter	16516835	MGI:99511	Ptpn11	NM_001109992	ENSMUSG00000043733	MP:0012117,decreased trophectoderm cell proliferation	PTPN11	['cellular phenotype', 'embryo phenotype']
MGI:2388026	Raf1<tm1Bacc>	targeted mutation 1, Manuela Baccarini	Targeted	Null/knockout	11296228	MGI:97847	Raf1	XM_030255099	ENSMUSG00000000441	MP:0000600,liver hypoplasia	RAF1	['liver/biliary system phenotype']
MGI:2388026	Raf1<tm1Bacc>	targeted mutation 1, Manuela Baccarini	Targeted	Null/knockout	11296228	MGI:97847	Raf1	XM_030255099	ENSMUSG00000000441	MP:0000601,small liver	RAF1	['liver/biliary system phenotype']
MGI:2388026	Raf1<tm1Bacc>	targeted mutation 1, Manuela Baccarini	Targeted	Null/knockout	11296228	MGI:97847	Raf1	XM_030255099	ENSMUSG00000000441	MP:0000603,pale liver	RAF1	['liver/biliary system phenotype']
MGI:2388026	Raf1<tm1Bacc>	targeted mutation 1, Manuela Baccarini	Targeted	Null/knockout	11296228	MGI:97847	Raf1	XM_030255099	ENSMUSG00000000441	MP:0000607,abnormal hepatocyte morphology	RAF1	['liver/biliary system phenotype']
MGI:2388026	Raf1<tm1Bacc>	targeted mutation 1, Manuela Baccarini	Targeted	Null/knockout	11296228	MGI:97847	Raf1	XM_030255099	ENSMUSG00000000441	MP:0001716,abnormal placenta labyrinth morphology	RAF1	['embryo phenotype']
MGI:2388026	Raf1<tm1Bacc>	targeted mutation 1, Manuela Baccarini	Targeted	Null/knockout	11296228	MGI:97847	Raf1	XM_030255099	ENSMUSG00000000441	MP:0003717,pallor	RAF1	['integument phenotype']
MGI:2388026	Raf1<tm1Bacc>	targeted mutation 1, Manuela Baccarini	Targeted	Null/knockout	11296228	MGI:97847	Raf1	XM_030255099	ENSMUSG00000000441	MP:0004259,small placenta	RAF1	['embryo phenotype']
MGI:2388026	Raf1<tm1Bacc>	targeted mutation 1, Manuela Baccarini	Targeted	Null/knockout	11296228	MGI:97847	Raf1	XM_030255099	ENSMUSG00000000441	MP:0004921,decreased placenta weight	RAF1	['embryo phenotype']
MGI:2388026	Raf1<tm1Bacc>	targeted mutation 1, Manuela Baccarini	Targeted	Null/knockout	11296228	MGI:97847	Raf1	XM_030255099	ENSMUSG00000000441	MP:0006042,increased apoptosis	RAF1	['cellular phenotype']
MGI:2388026	Raf1<tm1Bacc>	targeted mutation 1, Manuela Baccarini	Targeted	Null/knockout	11296228	MGI:97847	Raf1	XM_030255099	ENSMUSG00000000441	MP:0008803,abnormal placental labyrinth vasculature morphology	RAF1	['cardiovascular system phenotype', 'embryo phenotype']
MGI:2388026	Raf1<tm1Bacc>	targeted mutation 1, Manuela Baccarini	Targeted	Null/knockout	11296228	MGI:97847	Raf1	XM_030255099	ENSMUSG00000000441	MP:0008943,increased sensitivity to induced cell death	RAF1	['cellular phenotype']
MGI:2388026	Raf1<tm1Bacc>	targeted mutation 1, Manuela Baccarini	Targeted	Null/knockout	11296228	MGI:97847	Raf1	XM_030255099	ENSMUSG00000000441	MP:0008944,decreased sensitivity to induced cell death	RAF1	['cellular phenotype']
MGI:2388026	Raf1<tm1Bacc>	targeted mutation 1, Manuela Baccarini	Targeted	Null/knockout	11296228	MGI:97847	Raf1	XM_030255099	ENSMUSG00000000441	MP:0008989,abnormal liver sinusoid morphology	RAF1	['cardiovascular system phenotype', 'liver/biliary system phenotype']
MGI:2388026	Raf1<tm1Bacc>	targeted mutation 1, Manuela Baccarini	Targeted	Null/knockout	11296228	MGI:97847	Raf1	XM_030255099	ENSMUSG00000000441	MP:0012099,decreased spongiotrophoblast size	RAF1	['embryo phenotype']
MGI:2388026	Raf1<tm1Bacc>	targeted mutation 1, Manuela Baccarini	Targeted	Null/knockout	11296228	MGI:97847	Raf1	XM_030255099	ENSMUSG00000000441	MP:0012244,increased hepatoblast apoptosis	RAF1	['cellular phenotype', 'liver/biliary system phenotype']
MGI:2388026	Raf1<tm1Bacc>	targeted mutation 1, Manuela Baccarini	Targeted	Null/knockout	11296228	MGI:97847	Raf1	XM_030255099	ENSMUSG00000000441	MP:0013501,increased fibroblast apoptosis	RAF1	['cellular phenotype']
MGI:5548965	Raf1<tm1b(EUCOMM)Wtsi>	targeted mutation 1b, Wellcome Trust Sanger Institute	Targeted	Null/knockout|Reporter		MGI:97847	Raf1	XM_030255099	ENSMUSG00000000441	MP:0001303,abnormal lens morphology	RAF1	['vision/eye phenotype']
MGI:5548965	Raf1<tm1b(EUCOMM)Wtsi>	targeted mutation 1b, Wellcome Trust Sanger Institute	Targeted	Null/knockout|Reporter		MGI:97847	Raf1	XM_030255099	ENSMUSG00000000441	MP:0001304,cataract	RAF1	['vision/eye phenotype']
MGI:5548965	Raf1<tm1b(EUCOMM)Wtsi>	targeted mutation 1b, Wellcome Trust Sanger Institute	Targeted	Null/knockout|Reporter		MGI:97847	Raf1	XM_030255099	ENSMUSG00000000441	MP:0011100,preweaning lethality, complete penetrance	RAF1	['mortality/aging']
MGI:3040971	Raf1<tm1Ulb>	targeted mutation 1, Catrin Pritchard	Targeted	Null/knockout	11296227	MGI:97847	Raf1	XM_030255099	ENSMUSG00000000441	MP:0000600,liver hypoplasia	RAF1	['liver/biliary system phenotype']
MGI:3040971	Raf1<tm1Ulb>	targeted mutation 1, Catrin Pritchard	Targeted	Null/knockout	11296227	MGI:97847	Raf1	XM_030255099	ENSMUSG00000000441	MP:0001262,decreased body weight	RAF1	['growth/size/body region phenotype']
MGI:3040971	Raf1<tm1Ulb>	targeted mutation 1, Catrin Pritchard	Targeted	Null/knockout	11296227	MGI:97847	Raf1	XM_030255099	ENSMUSG00000000441	MP:0001577,anemia	RAF1	['hematopoietic system phenotype']
MGI:3040971	Raf1<tm1Ulb>	targeted mutation 1, Catrin Pritchard	Targeted	Null/knockout	11296227	MGI:97847	Raf1	XM_030255099	ENSMUSG00000000441	MP:0001622,abnormal vasculogenesis	RAF1	['cardiovascular system phenotype']
MGI:3040971	Raf1<tm1Ulb>	targeted mutation 1, Catrin Pritchard	Targeted	Null/knockout	11296227	MGI:97847	Raf1	XM_030255099	ENSMUSG00000000441	MP:0001648,abnormal apoptosis	RAF1	['cellular phenotype']
MGI:3040971	Raf1<tm1Ulb>	targeted mutation 1, Catrin Pritchard	Targeted	Null/knockout	11296227	MGI:97847	Raf1	XM_030255099	ENSMUSG00000000441	MP:0001719,absent vitelline blood vessels	RAF1	['cardiovascular system phenotype', 'embryo phenotype']
MGI:3040971	Raf1<tm1Ulb>	targeted mutation 1, Catrin Pritchard	Targeted	Null/knockout	11296227	MGI:97847	Raf1	XM_030255099	ENSMUSG00000000441	MP:0001914,hemorrhage	RAF1	['cardiovascular system phenotype']
MGI:3701945	Rev1<tm1Ndew>	targeted mutation 1, Niels de Wind	Targeted	Null/knockout	16476771	MGI:1929074	Rev1	XM_006496154	ENSMUSG00000026082	MP:0001262,decreased body weight	REV1	['growth/size/body region phenotype']
MGI:3701945	Rev1<tm1Ndew>	targeted mutation 1, Niels de Wind	Targeted	Null/knockout	16476771	MGI:1929074	Rev1	XM_006496154	ENSMUSG00000026082	MP:0002223,lymphoid hypoplasia	REV1	['immune system phenotype']
MGI:3701945	Rev1<tm1Ndew>	targeted mutation 1, Niels de Wind	Targeted	Null/knockout	16476771	MGI:1929074	Rev1	XM_006496154	ENSMUSG00000026082	MP:0004815,abnormal somatic hypermutation frequency	REV1	['hematopoietic system phenotype', 'immune system phenotype']
MGI:3701945	Rev1<tm1Ndew>	targeted mutation 1, Niels de Wind	Targeted	Null/knockout	16476771	MGI:1929074	Rev1	XM_006496154	ENSMUSG00000026082	MP:0005387,immune system phenotype	REV1	['immune system phenotype']
MGI:3850228	Rev1<tm2Ndew>	targeted mutation 2, Niels de Wind	Targeted	Null/knockout	15653636	MGI:1929074	Rev1	XM_006496154	ENSMUSG00000026082	MP:0002169,no abnormal phenotype detected	REV1	['normal phenotype']
MGI:5605987	Rev3l<tm1b(EUCOMM)Hmgu>	targeted mutation 1b, Helmholtz Zentrum Muenchen GmbH	Targeted	Reporter|Null/knockout		MGI:1337131	Rev3l	XM_036155709	ENSMUSG00000019841	MP:0001304,cataract	REV3L	['vision/eye phenotype']
MGI:5605987	Rev3l<tm1b(EUCOMM)Hmgu>	targeted mutation 1b, Helmholtz Zentrum Muenchen GmbH	Targeted	Reporter|Null/knockout		MGI:1337131	Rev3l	XM_036155709	ENSMUSG00000019841	MP:0001325,abnormal retina morphology	REV3L	['vision/eye phenotype']
MGI:5605987	Rev3l<tm1b(EUCOMM)Hmgu>	targeted mutation 1b, Helmholtz Zentrum Muenchen GmbH	Targeted	Reporter|Null/knockout		MGI:1337131	Rev3l	XM_036155709	ENSMUSG00000019841	MP:0001399,hyperactivity	REV3L	['behavior/neurological phenotype']
MGI:5605987	Rev3l<tm1b(EUCOMM)Hmgu>	targeted mutation 1b, Helmholtz Zentrum Muenchen GmbH	Targeted	Reporter|Null/knockout		MGI:1337131	Rev3l	XM_036155709	ENSMUSG00000019841	MP:0002591,decreased mean corpuscular volume	REV3L	['hematopoietic system phenotype']
MGI:5605987	Rev3l<tm1b(EUCOMM)Hmgu>	targeted mutation 1b, Helmholtz Zentrum Muenchen GmbH	Targeted	Reporter|Null/knockout		MGI:1337131	Rev3l	XM_036155709	ENSMUSG00000019841	MP:0005554,decreased circulating creatinine level	REV3L	['homeostasis/metabolism phenotype']
MGI:5605987	Rev3l<tm1b(EUCOMM)Hmgu>	targeted mutation 1b, Helmholtz Zentrum Muenchen GmbH	Targeted	Reporter|Null/knockout		MGI:1337131	Rev3l	XM_036155709	ENSMUSG00000019841	MP:0005566,decreased blood urea nitrogen level	REV3L	['homeostasis/metabolism phenotype']
MGI:5605987	Rev3l<tm1b(EUCOMM)Hmgu>	targeted mutation 1b, Helmholtz Zentrum Muenchen GmbH	Targeted	Reporter|Null/knockout		MGI:1337131	Rev3l	XM_036155709	ENSMUSG00000019841	MP:0005641,increased mean corpuscular hemoglobin concentration	REV3L	['hematopoietic system phenotype']
MGI:5605987	Rev3l<tm1b(EUCOMM)Hmgu>	targeted mutation 1b, Helmholtz Zentrum Muenchen GmbH	Targeted	Reporter|Null/knockout		MGI:1337131	Rev3l	XM_036155709	ENSMUSG00000019841	MP:0011100,preweaning lethality, complete penetrance	REV3L	['mortality/aging']
MGI:2183197	Rev3l<tm1Ndew>	targeted mutation 1, Niels De Wind	Targeted	Null/knockout	11884603	MGI:1337131	Rev3l	XM_036155709	ENSMUSG00000019841	MP:0004029,spontaneous chromosome breakage	REV3L	['cellular phenotype']
MGI:2386322	Rev3l<tm1Rwd>	targeted mutation 1, Richard D Wood	Targeted	Reporter|Null/knockout	11050392	MGI:1337131	Rev3l	XM_036155709	ENSMUSG00000019841	MP:0001689,incomplete somite formation	REV3L	['embryo phenotype']
MGI:2386322	Rev3l<tm1Rwd>	targeted mutation 1, Richard D Wood	Targeted	Reporter|Null/knockout	11050392	MGI:1337131	Rev3l	XM_036155709	ENSMUSG00000019841	MP:0001691,abnormal somite shape	REV3L	['embryo phenotype']
MGI:2386322	Rev3l<tm1Rwd>	targeted mutation 1, Richard D Wood	Targeted	Reporter|Null/knockout	11050392	MGI:1337131	Rev3l	XM_036155709	ENSMUSG00000019841	MP:0001718,abnormal visceral yolk sac morphology	REV3L	['embryo phenotype']
MGI:2386322	Rev3l<tm1Rwd>	targeted mutation 1, Richard D Wood	Targeted	Reporter|Null/knockout	11050392	MGI:1337131	Rev3l	XM_036155709	ENSMUSG00000019841	MP:0001787,pericardial edema	REV3L	['cardiovascular system phenotype', 'homeostasis/metabolism phenotype']
MGI:2386322	Rev3l<tm1Rwd>	targeted mutation 1, Richard D Wood	Targeted	Reporter|Null/knockout	11050392	MGI:1337131	Rev3l	XM_036155709	ENSMUSG00000019841	MP:0003229,abnormal vitelline vasculature morphology	REV3L	['cardiovascular system phenotype', 'embryo phenotype']
MGI:2386322	Rev3l<tm1Rwd>	targeted mutation 1, Richard D Wood	Targeted	Reporter|Null/knockout	11050392	MGI:1337131	Rev3l	XM_036155709	ENSMUSG00000019841	MP:0006301,abnormal mesenchyme morphology	REV3L	['embryo phenotype']
MGI:2386322	Rev3l<tm1Rwd>	targeted mutation 1, Richard D Wood	Targeted	Reporter|Null/knockout	11050392	MGI:1337131	Rev3l	XM_036155709	ENSMUSG00000019841	MP:0012509,neural tube degeneration	REV3L	['embryo phenotype', 'nervous system phenotype']
MGI:2386322	Rev3l<tm1Rwd>	targeted mutation 1, Richard D Wood	Targeted	Reporter|Null/knockout	11050392	MGI:1337131	Rev3l	XM_036155709	ENSMUSG00000019841	MP:0012556,increased cell death	REV3L	['cellular phenotype']
MGI:5911893	Src<inl>	incisor-less	Spontaneous	Null/knockout	26464974	MGI:98397	Src	XM_006499066	ENSMUSG00000027646	MP:0000125,absent incisors	SRC	['craniofacial phenotype', 'growth/size/body region phenotype', 'skeleton phenotype']
MGI:5911893	Src<inl>	incisor-less	Spontaneous	Null/knockout	26464974	MGI:98397	Src	XM_006499066	ENSMUSG00000027646	MP:0000435,shortened head	SRC	['craniofacial phenotype', 'growth/size/body region phenotype']
MGI:5911893	Src<inl>	incisor-less	Spontaneous	Null/knockout	26464974	MGI:98397	Src	XM_006499066	ENSMUSG00000027646	MP:0001262,decreased body weight	SRC	['growth/size/body region phenotype']
MGI:5911893	Src<inl>	incisor-less	Spontaneous	Null/knockout	26464974	MGI:98397	Src	XM_006499066	ENSMUSG00000027646	MP:0001265,decreased body size	SRC	['growth/size/body region phenotype']
MGI:5911893	Src<inl>	incisor-less	Spontaneous	Null/knockout	26464974	MGI:98397	Src	XM_006499066	ENSMUSG00000027646	MP:0001360,abnormal social investigation	SRC	['behavior/neurological phenotype']
MGI:5911893	Src<inl>	incisor-less	Spontaneous	Null/knockout	26464974	MGI:98397	Src	XM_006499066	ENSMUSG00000027646	MP:0001405,impaired coordination	SRC	['behavior/neurological phenotype']
MGI:5911893	Src<inl>	incisor-less	Spontaneous	Null/knockout	26464974	MGI:98397	Src	XM_006499066	ENSMUSG00000027646	MP:0001488,increased startle reflex	SRC	['behavior/neurological phenotype']
MGI:5911893	Src<inl>	incisor-less	Spontaneous	Null/knockout	26464974	MGI:98397	Src	XM_006499066	ENSMUSG00000027646	MP:0001529,abnormal vocalization	SRC	['behavior/neurological phenotype']
MGI:5911893	Src<inl>	incisor-less	Spontaneous	Null/knockout	26464974	MGI:98397	Src	XM_006499066	ENSMUSG00000027646	MP:0002063,abnormal learning/memory/conditioning	SRC	['behavior/neurological phenotype']
MGI:5911893	Src<inl>	incisor-less	Spontaneous	Null/knockout	26464974	MGI:98397	Src	XM_006499066	ENSMUSG00000027646	MP:0002066,abnormal motor capabilities/coordination/movement	SRC	['behavior/neurological phenotype']
MGI:5911893	Src<inl>	incisor-less	Spontaneous	Null/knockout	26464974	MGI:98397	Src	XM_006499066	ENSMUSG00000027646	MP:0002100,abnormal tooth morphology	SRC	['craniofacial phenotype', 'growth/size/body region phenotype', 'skeleton phenotype']
MGI:5911893	Src<inl>	incisor-less	Spontaneous	Null/knockout	26464974	MGI:98397	Src	XM_006499066	ENSMUSG00000027646	MP:0002797,increased thigmotaxis	SRC	['behavior/neurological phenotype']
MGI:5911893	Src<inl>	incisor-less	Spontaneous	Null/knockout	26464974	MGI:98397	Src	XM_006499066	ENSMUSG00000027646	MP:0002804,abnormal motor learning	SRC	['behavior/neurological phenotype']
MGI:5911893	Src<inl>	incisor-less	Spontaneous	Null/knockout	26464974	MGI:98397	Src	XM_006499066	ENSMUSG00000027646	MP:0003461,abnormal response to novel object	SRC	['behavior/neurological phenotype']
MGI:5911893	Src<inl>	incisor-less	Spontaneous	Null/knockout	26464974	MGI:98397	Src	XM_006499066	ENSMUSG00000027646	MP:0006400,decreased molar number	SRC	['craniofacial phenotype', 'growth/size/body region phenotype', 'skeleton phenotype']
MGI:5911893	Src<inl>	incisor-less	Spontaneous	Null/knockout	26464974	MGI:98397	Src	XM_006499066	ENSMUSG00000027646	MP:0008414,abnormal spatial reference memory	SRC	['behavior/neurological phenotype']
MGI:5911893	Src<inl>	incisor-less	Spontaneous	Null/knockout	26464974	MGI:98397	Src	XM_006499066	ENSMUSG00000027646	MP:0009456,impaired cued conditioning behavior	SRC	['behavior/neurological phenotype']
MGI:5911893	Src<inl>	incisor-less	Spontaneous	Null/knockout	26464974	MGI:98397	Src	XM_006499066	ENSMUSG00000027646	MP:0010053,decreased grip strength	SRC	['behavior/neurological phenotype']
MGI:5911893	Src<inl>	incisor-less	Spontaneous	Null/knockout	26464974	MGI:98397	Src	XM_006499066	ENSMUSG00000027646	MP:0010768,mortality/aging	SRC	['mortality/aging']
MGI:5911893	Src<inl>	incisor-less	Spontaneous	Null/knockout	26464974	MGI:98397	Src	XM_006499066	ENSMUSG00000027646	MP:0014805,impaired tooth eruption	SRC	['craniofacial phenotype', 'growth/size/body region phenotype', 'skeleton phenotype']
MGI:5911893	Src<inl>	incisor-less	Spontaneous	Null/knockout	26464974	MGI:98397	Src	XM_006499066	ENSMUSG00000027646	MP:0020395,abnormal response to social novelty	SRC	['behavior/neurological phenotype']
MGI:5911893	Src<inl>	incisor-less	Spontaneous	Null/knockout	26464974	MGI:98397	Src	XM_006499066	ENSMUSG00000027646	MP:0020396,abnormal social recognition	SRC	['behavior/neurological phenotype']
MGI:5911893	Src<inl>	incisor-less	Spontaneous	Null/knockout	26464974	MGI:98397	Src	XM_006499066	ENSMUSG00000027646	MP:0030420,short basicranium	SRC	['craniofacial phenotype', 'skeleton phenotype']
MGI:5911893	Src<inl>	incisor-less	Spontaneous	Null/knockout	26464974	MGI:98397	Src	XM_006499066	ENSMUSG00000027646	MP:0031391,increased locomotor activity	SRC	['behavior/neurological phenotype']
MGI:1857247	Src<tm1Sor>	targeted mutation 1, Philippe Soriano	Targeted	Null/knockout	1997203	MGI:98397	Src	XM_006499066	ENSMUSG00000027646	MP:0000065,abnormal bone marrow cavity morphology	SRC	['skeleton phenotype']
MGI:1857247	Src<tm1Sor>	targeted mutation 1, Philippe Soriano	Targeted	Null/knockout	1997203	MGI:98397	Src	XM_006499066	ENSMUSG00000027646	MP:0000067,osteopetrosis	SRC	['skeleton phenotype']
MGI:1857247	Src<tm1Sor>	targeted mutation 1, Philippe Soriano	Targeted	Null/knockout	1997203	MGI:98397	Src	XM_006499066	ENSMUSG00000027646	MP:0000119,abnormal tooth eruption	SRC	['craniofacial phenotype', 'growth/size/body region phenotype', 'skeleton phenotype']
MGI:1857247	Src<tm1Sor>	targeted mutation 1, Philippe Soriano	Targeted	Null/knockout	1997203	MGI:98397	Src	XM_006499066	ENSMUSG00000027646	MP:0000121,failure of tooth eruption	SRC	['craniofacial phenotype', 'growth/size/body region phenotype', 'skeleton phenotype']
MGI:1857247	Src<tm1Sor>	targeted mutation 1, Philippe Soriano	Targeted	Null/knockout	1997203	MGI:98397	Src	XM_006499066	ENSMUSG00000027646	MP:0000125,absent incisors	SRC	['craniofacial phenotype', 'growth/size/body region phenotype', 'skeleton phenotype']
MGI:1857247	Src<tm1Sor>	targeted mutation 1, Philippe Soriano	Targeted	Null/knockout	1997203	MGI:98397	Src	XM_006499066	ENSMUSG00000027646	MP:0000135,decreased compact bone thickness	SRC	['skeleton phenotype']
MGI:1857247	Src<tm1Sor>	targeted mutation 1, Philippe Soriano	Targeted	Null/knockout	1997203	MGI:98397	Src	XM_006499066	ENSMUSG00000027646	MP:0000371,diluted coat color	SRC	['integument phenotype', 'pigmentation phenotype']
MGI:1857247	Src<tm1Sor>	targeted mutation 1, Philippe Soriano	Targeted	Null/knockout	1997203	MGI:98397	Src	XM_006499066	ENSMUSG00000027646	MP:0001262,decreased body weight	SRC	['growth/size/body region phenotype']
MGI:1857247	Src<tm1Sor>	targeted mutation 1, Philippe Soriano	Targeted	Null/knockout	1997203	MGI:98397	Src	XM_006499066	ENSMUSG00000027646	MP:0001265,decreased body size	SRC	['growth/size/body region phenotype']
MGI:1857247	Src<tm1Sor>	targeted mutation 1, Philippe Soriano	Targeted	Null/knockout	1997203	MGI:98397	Src	XM_006499066	ENSMUSG00000027646	MP:0001290,delayed eyelid opening	SRC	['vision/eye phenotype']
MGI:1857247	Src<tm1Sor>	targeted mutation 1, Philippe Soriano	Targeted	Null/knockout	1997203	MGI:98397	Src	XM_006499066	ENSMUSG00000027646	MP:0001846,increased inflammatory response	SRC	['immune system phenotype']
MGI:1857247	Src<tm1Sor>	targeted mutation 1, Philippe Soriano	Targeted	Null/knockout	1997203	MGI:98397	Src	XM_006499066	ENSMUSG00000027646	MP:0001926,female infertility	SRC	['reproductive system phenotype']
MGI:1857247	Src<tm1Sor>	targeted mutation 1, Philippe Soriano	Targeted	Null/knockout	1997203	MGI:98397	Src	XM_006499066	ENSMUSG00000027646	MP:0002083,premature death	SRC	['mortality/aging']
MGI:1857247	Src<tm1Sor>	targeted mutation 1, Philippe Soriano	Targeted	Null/knockout	1997203	MGI:98397	Src	XM_006499066	ENSMUSG00000027646	MP:0002109,abnormal limb morphology	SRC	['limbs/digits/tail phenotype']
MGI:1857247	Src<tm1Sor>	targeted mutation 1, Philippe Soriano	Targeted	Null/knockout	1997203	MGI:98397	Src	XM_006499066	ENSMUSG00000027646	MP:0002116,abnormal craniofacial bone morphology	SRC	['craniofacial phenotype', 'skeleton phenotype']
MGI:1857247	Src<tm1Sor>	targeted mutation 1, Philippe Soriano	Targeted	Null/knockout	1997203	MGI:98397	Src	XM_006499066	ENSMUSG00000027646	MP:0002397,abnormal bone marrow morphology	SRC	['skeleton phenotype']
MGI:1857247	Src<tm1Sor>	targeted mutation 1, Philippe Soriano	Targeted	Null/knockout	1997203	MGI:98397	Src	XM_006499066	ENSMUSG00000027646	MP:0003419,delayed endochondral bone ossification	SRC	['skeleton phenotype']
MGI:1857247	Src<tm1Sor>	targeted mutation 1, Philippe Soriano	Targeted	Null/knockout	1997203	MGI:98397	Src	XM_006499066	ENSMUSG00000027646	MP:0003631,nervous system phenotype	SRC	['nervous system phenotype']
MGI:1857247	Src<tm1Sor>	targeted mutation 1, Philippe Soriano	Targeted	Null/knockout	1997203	MGI:98397	Src	XM_006499066	ENSMUSG00000027646	MP:0003723,abnormal long bone morphology	SRC	['skeleton phenotype']
MGI:1857247	Src<tm1Sor>	targeted mutation 1, Philippe Soriano	Targeted	Null/knockout	1997203	MGI:98397	Src	XM_006499066	ENSMUSG00000027646	MP:0003795,abnormal bone structure	SRC	['skeleton phenotype']
MGI:1857247	Src<tm1Sor>	targeted mutation 1, Philippe Soriano	Targeted	Null/knockout	1997203	MGI:98397	Src	XM_006499066	ENSMUSG00000027646	MP:0003845,abnormal decidualization	SRC	['embryo phenotype', 'reproductive system phenotype']
MGI:1857247	Src<tm1Sor>	targeted mutation 1, Philippe Soriano	Targeted	Null/knockout	1997203	MGI:98397	Src	XM_006499066	ENSMUSG00000027646	MP:0004214,abnormal long bone diaphysis morphology	SRC	['skeleton phenotype']
MGI:1857247	Src<tm1Sor>	targeted mutation 1, Philippe Soriano	Targeted	Null/knockout	1997203	MGI:98397	Src	XM_006499066	ENSMUSG00000027646	MP:0004686,decreased length of long bones	SRC	['skeleton phenotype']
MGI:1857247	Src<tm1Sor>	targeted mutation 1, Philippe Soriano	Targeted	Null/knockout	1997203	MGI:98397	Src	XM_006499066	ENSMUSG00000027646	MP:0004993,decreased bone resorption	SRC	['skeleton phenotype']
MGI:1857247	Src<tm1Sor>	targeted mutation 1, Philippe Soriano	Targeted	Null/knockout	1997203	MGI:98397	Src	XM_006499066	ENSMUSG00000027646	MP:0005193,abnormal anterior eye segment morphology	SRC	['vision/eye phenotype']
MGI:1857247	Src<tm1Sor>	targeted mutation 1, Philippe Soriano	Targeted	Null/knockout	1997203	MGI:98397	Src	XM_006499066	ENSMUSG00000027646	MP:0005397,hematopoietic system phenotype	SRC	['hematopoietic system phenotype']
MGI:1857247	Src<tm1Sor>	targeted mutation 1, Philippe Soriano	Targeted	Null/knockout	1997203	MGI:98397	Src	XM_006499066	ENSMUSG00000027646	MP:0006398,increased long bone epiphyseal plate size	SRC	['skeleton phenotype']
MGI:1857247	Src<tm1Sor>	targeted mutation 1, Philippe Soriano	Targeted	Null/knockout	1997203	MGI:98397	Src	XM_006499066	ENSMUSG00000027646	MP:0010867,abnormal bone trabecula morphology	SRC	['skeleton phenotype']
MGI:1857247	Src<tm1Sor>	targeted mutation 1, Philippe Soriano	Targeted	Null/knockout	1997203	MGI:98397	Src	XM_006499066	ENSMUSG00000027646	MP:0010872,increased trabecular bone mass	SRC	['skeleton phenotype']
MGI:1857247	Src<tm1Sor>	targeted mutation 1, Philippe Soriano	Targeted	Null/knockout	1997203	MGI:98397	Src	XM_006499066	ENSMUSG00000027646	MP:0011086,postnatal lethality, incomplete penetrance	SRC	['mortality/aging']
MGI:1857247	Src<tm1Sor>	targeted mutation 1, Philippe Soriano	Targeted	Null/knockout	1997203	MGI:98397	Src	XM_006499066	ENSMUSG00000027646	MP:0011495,abnormal head shape	SRC	['craniofacial phenotype', 'growth/size/body region phenotype']
MGI:1857247	Src<tm1Sor>	targeted mutation 1, Philippe Soriano	Targeted	Null/knockout	1997203	MGI:98397	Src	XM_006499066	ENSMUSG00000027646	MP:0030069,broad face	SRC	['craniofacial phenotype', 'growth/size/body region phenotype']
MGI:1857247	Src<tm1Sor>	targeted mutation 1, Philippe Soriano	Targeted	Null/knockout	1997203	MGI:98397	Src	XM_006499066	ENSMUSG00000027646	MP:0030132,periodontium inflammation	SRC	['immune system phenotype']
MGI:4431843	Src<tm2a(EUCOMM)Wtsi>	targeted mutation 2a, Wellcome Trust Sanger Institute	Targeted	Null/knockout|Conditional ready|Reporter		MGI:98397	Src	XM_006499066	ENSMUSG00000027646	MP:0000559,abnormal femur morphology	SRC	['limbs/digits/tail phenotype', 'skeleton phenotype']
MGI:4431843	Src<tm2a(EUCOMM)Wtsi>	targeted mutation 2a, Wellcome Trust Sanger Institute	Targeted	Null/knockout|Conditional ready|Reporter		MGI:98397	Src	XM_006499066	ENSMUSG00000027646	MP:0004924,abnormal behavior	SRC	['behavior/neurological phenotype']
MGI:3028949	Tead1<Gt(ROSA5)Sor>	gene trap ROSA5, Philippe Soriano	Gene trapped	Reporter|Null/knockout	7958896	MGI:101876	Tead1	NM_001166584	ENSMUSG00000055320	MP:0000266,abnormal heart morphology	TEAD1	['cardiovascular system phenotype']
MGI:3028949	Tead1<Gt(ROSA5)Sor>	gene trap ROSA5, Philippe Soriano	Gene trapped	Reporter|Null/knockout	7958896	MGI:101876	Tead1	NM_001166584	ENSMUSG00000055320	MP:0000280,thin ventricular wall	TEAD1	['cardiovascular system phenotype']
MGI:3028949	Tead1<Gt(ROSA5)Sor>	gene trap ROSA5, Philippe Soriano	Gene trapped	Reporter|Null/knockout	7958896	MGI:101876	Tead1	NM_001166584	ENSMUSG00000055320	MP:0000295,trabecula carnea hypoplasia	TEAD1	['cardiovascular system phenotype', 'muscle phenotype']
MGI:3028949	Tead1<Gt(ROSA5)Sor>	gene trap ROSA5, Philippe Soriano	Gene trapped	Reporter|Null/knockout	7958896	MGI:101876	Tead1	NM_001166584	ENSMUSG00000055320	MP:0000828,abnormal fourth ventricle morphology	TEAD1	['nervous system phenotype']
MGI:3028949	Tead1<Gt(ROSA5)Sor>	gene trap ROSA5, Philippe Soriano	Gene trapped	Reporter|Null/knockout	7958896	MGI:101876	Tead1	NM_001166584	ENSMUSG00000055320	MP:0001722,pale yolk sac	TEAD1	['embryo phenotype']
MGI:3028949	Tead1<Gt(ROSA5)Sor>	gene trap ROSA5, Philippe Soriano	Gene trapped	Reporter|Null/knockout	7958896	MGI:101876	Tead1	NM_001166584	ENSMUSG00000055320	MP:0005294,abnormal heart ventricle morphology	TEAD1	['cardiovascular system phenotype']
MGI:3028949	Tead1<Gt(ROSA5)Sor>	gene trap ROSA5, Philippe Soriano	Gene trapped	Reporter|Null/knockout	7958896	MGI:101876	Tead1	NM_001166584	ENSMUSG00000055320	MP:0005333,decreased heart rate	TEAD1	['cardiovascular system phenotype']
MGI:3028949	Tead1<Gt(ROSA5)Sor>	gene trap ROSA5, Philippe Soriano	Gene trapped	Reporter|Null/knockout	7958896	MGI:101876	Tead1	NM_001166584	ENSMUSG00000055320	MP:0008534,enlarged fourth ventricle	TEAD1	['nervous system phenotype']
MGI:4364091	Tead1<tm1a(KOMP)Wtsi>	targeted mutation 1a, Wellcome Trust Sanger Institute	Targeted	Reporter|Conditional ready|Null/knockout		MGI:101876	Tead1	NM_001166584	ENSMUSG00000055320	MP:0001325,abnormal retina morphology	TEAD1	['vision/eye phenotype']
MGI:4364091	Tead1<tm1a(KOMP)Wtsi>	targeted mutation 1a, Wellcome Trust Sanger Institute	Targeted	Reporter|Conditional ready|Null/knockout		MGI:101876	Tead1	NM_001166584	ENSMUSG00000055320	MP:0005543,decreased cornea thickness	TEAD1	['vision/eye phenotype']
MGI:4364091	Tead1<tm1a(KOMP)Wtsi>	targeted mutation 1a, Wellcome Trust Sanger Institute	Targeted	Reporter|Conditional ready|Null/knockout		MGI:101876	Tead1	NM_001166584	ENSMUSG00000055320	MP:0011100,preweaning lethality, complete penetrance	TEAD1	['mortality/aging']
MGI:5548324	Tead1<tm1b(KOMP)Wtsi>	targeted mutation 1b, Wellcome Trust Sanger Institute	Targeted	Reporter|Null/knockout		MGI:101876	Tead1	NM_001166584	ENSMUSG00000055320	MP:0002100,abnormal tooth morphology	TEAD1	['craniofacial phenotype', 'growth/size/body region phenotype', 'skeleton phenotype']
MGI:5548324	Tead1<tm1b(KOMP)Wtsi>	targeted mutation 1b, Wellcome Trust Sanger Institute	Targeted	Reporter|Null/knockout		MGI:101876	Tead1	NM_001166584	ENSMUSG00000055320	MP:0002833,increased heart weight	TEAD1	['cardiovascular system phenotype', 'growth/size/body region phenotype']
MGI:5548324	Tead1<tm1b(KOMP)Wtsi>	targeted mutation 1b, Wellcome Trust Sanger Institute	Targeted	Reporter|Null/knockout		MGI:101876	Tead1	NM_001166584	ENSMUSG00000055320	MP:0005293,impaired glucose tolerance	TEAD1	['homeostasis/metabolism phenotype']
MGI:5548324	Tead1<tm1b(KOMP)Wtsi>	targeted mutation 1b, Wellcome Trust Sanger Institute	Targeted	Reporter|Null/knockout		MGI:101876	Tead1	NM_001166584	ENSMUSG00000055320	MP:0005543,decreased cornea thickness	TEAD1	['vision/eye phenotype']
MGI:5548324	Tead1<tm1b(KOMP)Wtsi>	targeted mutation 1b, Wellcome Trust Sanger Institute	Targeted	Reporter|Null/knockout		MGI:101876	Tead1	NM_001166584	ENSMUSG00000055320	MP:0009142,decreased prepulse inhibition	TEAD1	['nervous system phenotype']
MGI:5548324	Tead1<tm1b(KOMP)Wtsi>	targeted mutation 1b, Wellcome Trust Sanger Institute	Targeted	Reporter|Null/knockout		MGI:101876	Tead1	NM_001166584	ENSMUSG00000055320	MP:0010024,increased total body fat amount	TEAD1	['adipose tissue phenotype']
MGI:5548324	Tead1<tm1b(KOMP)Wtsi>	targeted mutation 1b, Wellcome Trust Sanger Institute	Targeted	Reporter|Null/knockout		MGI:101876	Tead1	NM_001166584	ENSMUSG00000055320	MP:0011100,preweaning lethality, complete penetrance	TEAD1	['mortality/aging']
MGI:5548324	Tead1<tm1b(KOMP)Wtsi>	targeted mutation 1b, Wellcome Trust Sanger Institute	Targeted	Reporter|Null/knockout		MGI:101876	Tead1	NM_001166584	ENSMUSG00000055320	MP:0011960,abnormal eye anterior chamber depth	TEAD1	['vision/eye phenotype']
MGI:3773642	Tead1<tm1Hssk>	targeted mutation 1, Hiroshi Sasaki	Targeted	Null/knockout	18332127	MGI:101876	Tead1	NM_001166584	ENSMUSG00000055320	MP:0002189,abnormal myocardial trabeculae morphology	TEAD1	['cardiovascular system phenotype', 'muscle phenotype']
MGI:3763367	Tead2<tm1.1Mldp>	targeted mutation 1.1, Melvin DePamphilis	Targeted	Modified regulatory region|Null/knockout	17868131	MGI:104904	Tead2	NM_001285498	ENSMUSG00000030796	MP:0000914,exencephaly	TEAD2	['nervous system phenotype']
MGI:3763367	Tead2<tm1.1Mldp>	targeted mutation 1.1, Melvin DePamphilis	Targeted	Modified regulatory region|Null/knockout	17868131	MGI:104904	Tead2	NM_001285498	ENSMUSG00000030796	MP:0005389,reproductive system phenotype	TEAD2	['reproductive system phenotype']
MGI:3763367	Tead2<tm1.1Mldp>	targeted mutation 1.1, Melvin DePamphilis	Targeted	Modified regulatory region|Null/knockout	17868131	MGI:104904	Tead2	NM_001285498	ENSMUSG00000030796	MP:0010768,mortality/aging	TEAD2	['mortality/aging']
MGI:3773644	Tead2<tm1Hssk>	targeted mutation 1, Hiroshi Sasaki	Targeted	Null/knockout	18332127	MGI:104904	Tead2	NM_001285498	ENSMUSG00000030796	MP:0002169,no abnormal phenotype detected	TEAD2	['normal phenotype']
MGI:4431809	Tead3<tm1a(EUCOMM)Wtsi>	targeted mutation 1a, Wellcome Trust Sanger Institute	Targeted	Conditional ready|Reporter|Null/knockout		MGI:109241	Tead3	NM_001098226	ENSMUSG00000002249	MP:0005419,decreased circulating serum albumin level	TEAD3	['homeostasis/metabolism phenotype']
MGI:4431809	Tead3<tm1a(EUCOMM)Wtsi>	targeted mutation 1a, Wellcome Trust Sanger Institute	Targeted	Conditional ready|Reporter|Null/knockout		MGI:109241	Tead3	NM_001098226	ENSMUSG00000002249	MP:0005553,increased circulating creatinine level	TEAD3	['homeostasis/metabolism phenotype']
MGI:4431809	Tead3<tm1a(EUCOMM)Wtsi>	targeted mutation 1a, Wellcome Trust Sanger Institute	Targeted	Conditional ready|Reporter|Null/knockout		MGI:109241	Tead3	NM_001098226	ENSMUSG00000002249	MP:0010092,increased circulating magnesium level	TEAD3	['homeostasis/metabolism phenotype']
MGI:4431809	Tead3<tm1a(EUCOMM)Wtsi>	targeted mutation 1a, Wellcome Trust Sanger Institute	Targeted	Conditional ready|Reporter|Null/knockout		MGI:109241	Tead3	NM_001098226	ENSMUSG00000002249	MP:0010869,decreased bone trabecula number	TEAD3	['skeleton phenotype']
MGI:4431809	Tead3<tm1a(EUCOMM)Wtsi>	targeted mutation 1a, Wellcome Trust Sanger Institute	Targeted	Conditional ready|Reporter|Null/knockout		MGI:109241	Tead3	NM_001098226	ENSMUSG00000002249	MP:0013630,increased bone trabecular spacing	TEAD3	['skeleton phenotype']
MGI:3763362	Tead4<tm1.1Bnno>	targeted mutation 1.1, Andres Buonanno	Targeted	Null/knockout	17913785	MGI:106907	Tead4	XM_132891	ENSMUSG00000030353	MP:0001714,absent trophoblast giant cells	TEAD4	['embryo phenotype']
MGI:3763362	Tead4<tm1.1Bnno>	targeted mutation 1.1, Andres Buonanno	Targeted	Null/knockout	17913785	MGI:106907	Tead4	XM_132891	ENSMUSG00000030353	MP:0002663,absent blastocoele	TEAD4	['embryo phenotype']
MGI:3763362	Tead4<tm1.1Bnno>	targeted mutation 1.1, Andres Buonanno	Targeted	Null/knockout	17913785	MGI:106907	Tead4	XM_132891	ENSMUSG00000030353	MP:0012058,abnormal morula morphology	TEAD4	['embryo phenotype']
MGI:3770620	Tead4<tm1Hssk>	targeted mutation 1, Hiroshi Sasaki	Targeted	Null/knockout|Reporter	18083014	MGI:106907	Tead4	XM_132891	ENSMUSG00000030353	MP:0001714,absent trophoblast giant cells	TEAD4	['embryo phenotype']
MGI:3770620	Tead4<tm1Hssk>	targeted mutation 1, Hiroshi Sasaki	Targeted	Null/knockout|Reporter	18083014	MGI:106907	Tead4	XM_132891	ENSMUSG00000030353	MP:0002663,absent blastocoele	TEAD4	['embryo phenotype']
MGI:3770620	Tead4<tm1Hssk>	targeted mutation 1, Hiroshi Sasaki	Targeted	Null/knockout|Reporter	18083014	MGI:106907	Tead4	XM_132891	ENSMUSG00000030353	MP:0012102,absent trophectoderm	TEAD4	['embryo phenotype']
MGI:3808004	Ulk1<tm1.1Thsn>	targeted mutation 1.1, Craig B Thompson	Targeted	Null/knockout	18539900	MGI:1270126	Ulk1	XM_011249420	ENSMUSG00000029512	MP:0000245,abnormal erythropoiesis	ULK1	['hematopoietic system phenotype']
MGI:3808004	Ulk1<tm1.1Thsn>	targeted mutation 1.1, Craig B Thompson	Targeted	Null/knockout	18539900	MGI:1270126	Ulk1	XM_011249420	ENSMUSG00000029512	MP:0002424,abnormal reticulocyte morphology	ULK1	['hematopoietic system phenotype']
MGI:3808004	Ulk1<tm1.1Thsn>	targeted mutation 1.1, Craig B Thompson	Targeted	Null/knockout	18539900	MGI:1270126	Ulk1	XM_011249420	ENSMUSG00000029512	MP:0002447,abnormal erythrocyte morphology	ULK1	['hematopoietic system phenotype']
MGI:3808004	Ulk1<tm1.1Thsn>	targeted mutation 1.1, Craig B Thompson	Targeted	Null/knockout	18539900	MGI:1270126	Ulk1	XM_011249420	ENSMUSG00000029512	MP:0002590,increased mean corpuscular volume	ULK1	['hematopoietic system phenotype']
MGI:3808004	Ulk1<tm1.1Thsn>	targeted mutation 1.1, Craig B Thompson	Targeted	Null/knockout	18539900	MGI:1270126	Ulk1	XM_011249420	ENSMUSG00000029512	MP:0002640,reticulocytosis	ULK1	['hematopoietic system phenotype']
MGI:3808004	Ulk1<tm1.1Thsn>	targeted mutation 1.1, Craig B Thompson	Targeted	Null/knockout	18539900	MGI:1270126	Ulk1	XM_011249420	ENSMUSG00000029512	MP:0004952,increased spleen weight	ULK1	['growth/size/body region phenotype', 'hematopoietic system phenotype', 'immune system phenotype']
MGI:3808004	Ulk1<tm1.1Thsn>	targeted mutation 1.1, Craig B Thompson	Targeted	Null/knockout	18539900	MGI:1270126	Ulk1	XM_011249420	ENSMUSG00000029512	MP:0005391,vision/eye phenotype	ULK1	['vision/eye phenotype']
MGI:3808004	Ulk1<tm1.1Thsn>	targeted mutation 1.1, Craig B Thompson	Targeted	Null/knockout	18539900	MGI:1270126	Ulk1	XM_011249420	ENSMUSG00000029512	MP:0005641,increased mean corpuscular hemoglobin concentration	ULK1	['hematopoietic system phenotype']
MGI:3808004	Ulk1<tm1.1Thsn>	targeted mutation 1.1, Craig B Thompson	Targeted	Null/knockout	18539900	MGI:1270126	Ulk1	XM_011249420	ENSMUSG00000029512	MP:0006035,abnormal mitochondrial morphology	ULK1	['cellular phenotype']
MGI:3808004	Ulk1<tm1.1Thsn>	targeted mutation 1.1, Craig B Thompson	Targeted	Null/knockout	18539900	MGI:1270126	Ulk1	XM_011249420	ENSMUSG00000029512	MP:0008260,abnormal autophagy	ULK1	['cellular phenotype', 'homeostasis/metabolism phenotype']
MGI:3808004	Ulk1<tm1.1Thsn>	targeted mutation 1.1, Craig B Thompson	Targeted	Null/knockout	18539900	MGI:1270126	Ulk1	XM_011249420	ENSMUSG00000029512	MP:0010067,increased red blood cell distribution width	ULK1	['hematopoietic system phenotype']
MGI:5141011	Ulk2<tm1.1Thsn>	targeted mutation 1.1, Craig B Thompson	Targeted	Null/knockout	21690395	MGI:1352758	Ulk2	XM_036156754	ENSMUSG00000004798	MP:0002169,no abnormal phenotype detected	ULK2	['normal phenotype']
MGI:3604447	Ulk2<tm1Lex>	targeted mutation 1, Lexicon Genetics	Targeted	Null/knockout		MGI:1352758	Ulk2	XM_036156754	ENSMUSG00000004798	MP:0001363,increased anxiety-related response	ULK2	['behavior/neurological phenotype']
MGI:3604447	Ulk2<tm1Lex>	targeted mutation 1, Lexicon Genetics	Targeted	Null/knockout		MGI:1352758	Ulk2	XM_036156754	ENSMUSG00000004798	MP:0010166,increased response to stress-induced hyperthermia	ULK2	['behavior/neurological phenotype', 'homeostasis/metabolism phenotype']
MGI:5513834	Wee1<tm1b(EUCOMM)Wtsi>	targeted mutation 1b, Wellcome Trust Sanger Institute	Targeted	Null/knockout|Reporter		MGI:103075	Wee1	NM_001355058	ENSMUSG00000031016	MP:0002941,increased circulating alanine transaminase level	WEE1	['homeostasis/metabolism phenotype']
MGI:5513834	Wee1<tm1b(EUCOMM)Wtsi>	targeted mutation 1b, Wellcome Trust Sanger Institute	Targeted	Null/knockout|Reporter		MGI:103075	Wee1	NM_001355058	ENSMUSG00000031016	MP:0005562,decreased mean corpuscular hemoglobin	WEE1	['hematopoietic system phenotype']
MGI:5513834	Wee1<tm1b(EUCOMM)Wtsi>	targeted mutation 1b, Wellcome Trust Sanger Institute	Targeted	Null/knockout|Reporter		MGI:103075	Wee1	NM_001355058	ENSMUSG00000031016	MP:0005642,decreased mean corpuscular hemoglobin concentration	WEE1	['hematopoietic system phenotype']
MGI:5513834	Wee1<tm1b(EUCOMM)Wtsi>	targeted mutation 1b, Wellcome Trust Sanger Institute	Targeted	Null/knockout|Reporter		MGI:103075	Wee1	NM_001355058	ENSMUSG00000031016	MP:0011100,preweaning lethality, complete penetrance	WEE1	['mortality/aging']
MGI:5576529	Wee2<em1(IMPC)J>	endonuclease-mediated mutation 1, Jackson	Endonuclease-mediated	Null/knockout		MGI:3027899	Wee2	NM_201370	ENSMUSG00000037159	MP:0000063,decreased bone mineral density	WEE2	['skeleton phenotype']
MGI:5576529	Wee2<em1(IMPC)J>	endonuclease-mediated mutation 1, Jackson	Endonuclease-mediated	Null/knockout		MGI:3027899	Wee2	NM_201370	ENSMUSG00000037159	MP:0001402,decreased locomotor activity	WEE2	['behavior/neurological phenotype']
MGI:5576529	Wee2<em1(IMPC)J>	endonuclease-mediated mutation 1, Jackson	Endonuclease-mediated	Null/knockout		MGI:3027899	Wee2	NM_201370	ENSMUSG00000037159	MP:0001417,decreased exploration in new environment	WEE2	['behavior/neurological phenotype']
MGI:5576529	Wee2<em1(IMPC)J>	endonuclease-mediated mutation 1, Jackson	Endonuclease-mediated	Null/knockout		MGI:3027899	Wee2	NM_201370	ENSMUSG00000037159	MP:0004151,decreased circulating iron level	WEE2	['homeostasis/metabolism phenotype']
MGI:7541486	Wee2<em1Osb>	endonuclease-mediated mutation 1, Research Institute for Microbial Diseases, Osaka University	Endonuclease-mediated	Null/knockout	37527245	MGI:3027899	Wee2	NM_201370	ENSMUSG00000037159	MP:0005389,reproductive system phenotype	WEE2	['reproductive system phenotype']
MGI:7541487	Wee2<em2Osb>	endonuclease-mediated mutation 2, Research Institute for Microbial Diseases, Osaka University	Endonuclease-mediated	Null/knockout	37527245	MGI:3027899	Wee2	NM_201370	ENSMUSG00000037159	MP:0001923,reduced female fertility	WEE2	['reproductive system phenotype']
MGI:7541487	Wee2<em2Osb>	endonuclease-mediated mutation 2, Research Institute for Microbial Diseases, Osaka University	Endonuclease-mediated	Null/knockout	37527245	MGI:3027899	Wee2	NM_201370	ENSMUSG00000037159	MP:0001935,decreased litter size	WEE2	['reproductive system phenotype']
MGI:7541487	Wee2<em2Osb>	endonuclease-mediated mutation 2, Research Institute for Microbial Diseases, Osaka University	Endonuclease-mediated	Null/knockout	37527245	MGI:3027899	Wee2	NM_201370	ENSMUSG00000037159	MP:0005389,reproductive system phenotype	WEE2	['reproductive system phenotype']

## Sheet: Table S10
Supplementary Table S10. MGI gene knockdown/knockout phenotype count for top ResMap screen targets.
Target	Gene name	Gene ID	cardiovascular system phenotype	digestive/alimentary phenotype	hematopoietic system phenotype	homeostasis/metabolism phenotype	immune system phenotype	liver/biliary system phenotype	nervous system phenotype	renal/urinary system phenotype	reproductive system phenotype	respiratory system phenotype
IGF1R	IGF1R	3480	0	0	0	2	0	0	10	0	0	4
SRC	SRC	6714	0	0	1	0	2	0	1	0	2	0
ABL1	ABL1	25	17	2	30	2	33	1	2	0	0	1
KIT	KIT	3815	0	0	2	0	0	0	0	0	14	0
FAK	PTK2	5747	10	1	0	1	0	0	0	0	0	0
PYK2	PTK2B	2185	3	0	2	1	3	0	0	0	3	0
BCL-XL	BCL2L1	598	0	0	6	1	6	0	1	0	0	0
BCL-2	BCL2	596	6	4	35	4	36	0	9	70	2	0
CDK7	CDK7	1022	0	2	1	0	0	0	0	2	0	0
CDK12	CDK12	51755	1	0	7	1	3	1	0	2	0	0
CDK13	CDK13	8621	3	0	0	1	0	1	0	1	0	0
CDK9	CDK9	1025	0	0	0	0	0	0	0	0	2	0
REV1	REV1	51455	0	0	1	0	3	0	0	0	0	0
REV7	MAD2L2	10459	0	0	0	1	0	0	2	0	32	0
REV3L	REV3L	5980	2	0	2	3	0	0	1	0	0	0
ULK1	ULK1	8408	0	0	8	1	1	0	0	0	0	0
ULK2	ULK2	9706	0	0	0	1	0	0	0	0	0	0
SHP2	PTPN11	5781	0	0	0	0	0	0	3	0	1	0
GSK3A	GSK3A	2931	1	0	1	6	0	1	0	0	6	0
GSK3B	GSK3B	2932	2	7	0	6	0	2	1	0	0	0
JAK1	JAK1	3716	0	0	8	0	8	0	0	0	0	1
JAK2	JAK2	3717	0	0	11	0	0	0	0	0	0	0
TEAD1	TEAD1	7003	7	0	0	1	0	0	3	0	0	0
TEAD2	TEAD2	8463	0	0	0	0	0	0	1	0	1	0
TEAD3	TEAD3	7005	0	0	0	3	0	0	0	0	0	0
TEAD4	TEAD4	7004	0	0	0	0	0	0	0	0	0	0
HDAC1	HDAC1	3065	0	0	1	0	0	0	0	0	0	0
AURKA	AURKA	6790	0	0	1	0	1	1	0	0	0	1
AURKB	AURKB	9212	0	0	0	0	0	1	0	0	1	0
G9A	EHMT2	10919	0	0	0	0	0	0	1	0	0	0
GLP	EHMT1	79813	0	0	2	5	1	0	7	0	0	0
CPT1A	CPT1A	1374	0	0	1	2	0	0	0	0	1	0
CPT1B	CPT1B	1375	0	0	0	2	0	0	0	0	0	0
BRD4	BRD4	23476	1	0	0	0	0	1	1	0	4	1
PI3K	PIK3CA	5290	6	0	0	0	0	0	1	0	0	0
MEK1	MAP2K1	5604	3	0	0	0	0	0	0	0	0	0
RAF1	RAF1	5894	5	0	1	0	0	7	0	0	0	0
WEE1	WEE1	7465	0	0	2	1	0	0	0	0	0	0
WEE2	WEE2	494551	0	0	0	1	0	0	0	0	4	0
EGFR	EGFR	1956	5	11	1	4	1	2	10	1	1	18
CHK1	CHEK1	1111	0	0	0	0	0	0	0	0	0	0
CHK2	CHEK2	11200	0	0	0	6	0	0	0	0	0	0

[truncated: 2 more sheets: Table S11, Table S12]
